# Supplementary material for: N-(2-Chloro­benzo­yl)-N′-(3-pyrid­yl)thio­urea
Source: Acta Crystallogr Sect E Struct Rep Online. 2008 Jul 5;64(Pt 8):o1407. doi: 10.1107/S1600536808019922 (PMC2962040; doi:10.1107/S1600536808019922)
Supplement: Supplementary file 1 [file e-64-o1407-sup1.cif]

##############################################################################
###                                                                        ###
###        Electronic paper (Acta Crystallographica Section E)             ###
###                                                                        ###
##############################################################################
#                                                                            #
# This CIF contains the data in a paper accepted for publication in Acta     #
# Crystallographica Section E. It conforms to the requirements of Notes      #
# for Authors for Section E, and has been peer reviewed under the auspices   #
# of the IUCr Commission on Journals.                                        #
#                                                                            #
# Full details of the Crystallographic Information File format               #
# are given in the paper "The Crystallographic Information File (CIF):       #
# a New Standard Archive File for Crystallography" by S. R. Hall, F. H.      #
# Allen and I. D. Brown [Acta Cryst. (1991), A47, 655-685].                  #
#                                                                            #
# The current version of the core CIF dictionary is obtainable from          #
# ftp://ftp.iucr.org/pub/cif_core.dic. The current version number is 2.4.    #
#                                                                            #
# Software is freely available for graphical display of the structure(s) in  #
# this CIF.  For information consult the CIF home page http://www.iucr.org/  #
# cif/home.html                                                              #
#                                                                            #
# This file may be used for bona fide research purposes within the           #
# scientific community so long as proper attribution is given to the journal # 
# article from which it was obtained.                                        #
#                                                                            #
##############################################################################
                                             
data_global
_audit_creation_method     SHELXL-97
_journal_data_validation_number     ?
_journal_date_recd_electronic     2008-06-14
_journal_date_accepted     2008-06-30
_journal_name_full     'Acta Crystallographica, Section E'
_journal_year     2008
_journal_volume     64
_journal_issue      8
_journal_page_first     o1407
_journal_page_last     o1407
_journal_paper_category     QO
_journal_coeditor_code     RZ2227
_publ_contact_author_name     'Wen-Kui Dong'
_publ_contact_author_address
;
School of Chemical and Biological Engineering
 Lanzhou Jiaotong University
 Lanzhou 730070
 People's Republic of China
;
_publ_contact_author_email     dongwk@mail.lzjtu.cn
_publ_contact_author_fax     '+86 931 4956512'
_publ_contact_author_phone     '+86 931 4939355'
_publ_section_title
;
<i>N</i>-(2-Chlorobenzoyl)-<i>N</i>'-(3-pyridyl)thiourea
;
loop_
    _publ_author_name
    _publ_author_address
    'Lan-Qin Chai'
;
 School of Chemical and Biological Engineering
 Lanzhou Jiaotong University
 Lanzhou 730070
 People's Republic of China
;
    'Yu-Jie Ding'
;
 Department of Biochemical Engineering
 Anhui University of Technology and Science
 Wuhu 241000
 People's Republic of China
;
    'Xiao-Qing Yang'
;
 School of Chemical and Biological Engineering
 Lanzhou Jiaotong University
 Lanzhou 730070
 People's Republic of China
;
    'Hai-Bo Yan'
;
 School of Chemical and Biological Engineering
 Lanzhou Jiaotong University
 Lanzhou 730070
 People's Republic of China
;
    'Wen-Kui Dong'
;
 School of Chemical and Biological Engineering
 Lanzhou Jiaotong University
 Lanzhou 730070
 People's Republic of China
;
data_I
_audit_creation_method     SHELXL-97
_chemical_name_systematic
;
<i>N</i>-(2-Chlorobenzoyl)-<i>N</i>'-(3-pyridyl)thiourea
;
_chemical_name_common     ?
_chemical_formula_moiety     'C13 H10 Cl N3 O S'
_chemical_formula_sum     'C13 H10 Cl N3 O S'
_chemical_formula_iupac     'C13 H10 Cl N3 O S'
_chemical_formula_weight     291.75
_chemical_melting_point     ?
_symmetry_cell_setting     Triclinic
_symmetry_space_group_name_H-M     'P -1'
_symmetry_space_group_name_Hall     '-P 1'
loop_
    _symmetry_equiv_pos_as_xyz
    'x, y, z'
    '-x, -y, -z'
_cell_length_a     8.421(3)
_cell_length_b     9.282(4)
_cell_length_c     10.512(4)
_cell_angle_alpha     98.336(4)
_cell_angle_beta     110.797(4)
_cell_angle_gamma     112.532(4)
_cell_volume     670.9(5)
_cell_formula_units_Z     2
_cell_measurement_reflns_used     1514
_cell_measurement_theta_min     2.513
_cell_measurement_theta_max     26.635
_cell_measurement_temperature     298(2)
_exptl_crystal_description     needle
_exptl_crystal_colour     colourless
_exptl_crystal_size_max     0.32
_exptl_crystal_size_mid     0.11
_exptl_crystal_size_min     0.07
_exptl_crystal_density_diffrn     1.444
_exptl_crystal_density_meas     ?
_exptl_crystal_density_method     'not measured'
_exptl_crystal_F_000     300
_exptl_absorpt_coefficient_mu     0.434
_exptl_absorpt_correction_type     multi-scan
_exptl_absorpt_process_details     '(SADABS; Sheldrick, 1996)'
_exptl_absorpt_correction_T_min     0.8735
_exptl_absorpt_correction_T_max     0.9719
_exptl_special_details
;
;
_diffrn_ambient_temperature     298(2)
_diffrn_radiation_type     MoK\a
_diffrn_radiation_wavelength     0.71073
_diffrn_radiation_source     'fine-focus sealed tube'
_diffrn_radiation_monochromator     graphite
_diffrn_measurement_device_type     'Bruker SMART 1000 CCD area-detector'
_diffrn_measurement_method     '\f and \w'
_diffrn_detector_area_resol_mean     ?
_diffrn_reflns_number     3504
_diffrn_reflns_av_R_equivalents     0.0186
_diffrn_reflns_av_sigmaI/netI     0.0373
_diffrn_reflns_theta_min     2.19
_diffrn_reflns_theta_max     25.01
_diffrn_reflns_theta_full     25.01
_diffrn_measured_fraction_theta_max     0.983
_diffrn_measured_fraction_theta_full     0.983
_diffrn_reflns_limit_h_min     -10
_diffrn_reflns_limit_h_max     9
_diffrn_reflns_limit_k_min     -11
_diffrn_reflns_limit_k_max     9
_diffrn_reflns_limit_l_min     -12
_diffrn_reflns_limit_l_max     9
_diffrn_standards_number     ?
_diffrn_standards_interval_count     ?
_diffrn_standards_interval_time     ?
_diffrn_standards_decay_%     ?
_refine_special_details
;
Refinement of <i>F</i>^2^ against ALL reflections. The weighted <i>R</i>-factor
<i>wR</i> and goodness of fit <i>S</i> are based on <i>F</i>^2^, conventional
<i>R</i>-factors <i>R</i> are based on <i>F</i>, with <i>F</i> set to zero for
negative <i>F</i>^2^. The threshold expression of <i>F</i>^2^ >
\s(<i>F</i>^2^) is used only for calculating <i>R</i>-factors(gt) <i>etc</i>.
and is not relevant to the choice of reflections for refinement.
<i>R</i>-factors based on <i>F</i>^2^ are statistically about twice as large
as those based on <i>F</i>, and <i>R</i>- factors based on ALL data will be
even larger.
;
_reflns_number_total     2319
_reflns_number_gt     1734
_reflns_threshold_expression     I>2\s(I)
_refine_ls_structure_factor_coef     Fsqd
_refine_ls_matrix_type     full
_refine_ls_R_factor_all     0.0543
_refine_ls_R_factor_gt     0.0365
_refine_ls_wR_factor_gt     0.0869
_refine_ls_wR_factor_ref     0.0997
_refine_ls_goodness_of_fit_ref     1.021
_refine_ls_restrained_S_all     1.021
_refine_ls_number_reflns     2319
_refine_ls_number_parameters     172
_refine_ls_number_restraints     0
_refine_ls_hydrogen_treatment     constr
_refine_ls_weighting_scheme     calc
_refine_ls_weighting_details
          'calc w=1/[\s^2^(Fo^2^)+(0.044P)^2^+0.2146P] where P=(Fo^2^+2Fc^2^)/3'
_atom_sites_solution_hydrogens     geom
_atom_sites_solution_primary     direct
_atom_sites_solution_secondary     difmap
_refine_ls_shift/su_max     0.000
_refine_ls_shift/su_mean     0.000
_refine_diff_density_max     0.203
_refine_diff_density_min     -0.178
_refine_ls_extinction_method     none
_refine_ls_extinction_coef     ?
loop_
    _atom_type_symbol
    _atom_type_description
    _atom_type_scat_dispersion_real
    _atom_type_scat_dispersion_imag
    _atom_type_scat_source
    'C' 'C' 0.0033 0.0016
                         'International Tables Vol C Tables 4.2.6.8 and 6.1.1.4'
    'H' 'H' 0.0000 0.0000
                         'International Tables Vol C Tables 4.2.6.8 and 6.1.1.4'
    'N' 'N' 0.0061 0.0033
                         'International Tables Vol C Tables 4.2.6.8 and 6.1.1.4'
    'O' 'O' 0.0106 0.0060
                         'International Tables Vol C Tables 4.2.6.8 and 6.1.1.4'
    'Cl' 'Cl' 0.1484 0.1585
                         'International Tables Vol C Tables 4.2.6.8 and 6.1.1.4'
    'S' 'S' 0.1246 0.1234
                         'International Tables Vol C Tables 4.2.6.8 and 6.1.1.4'
_computing_data_collection     'SMART (Siemens, 1996)'
_computing_cell_refinement     'SAINT (Siemens, 1996)'
_computing_data_reduction     'SAINT (Siemens, 1996)'
_computing_structure_solution     'SHELXS97 (Sheldrick, 2008)'
_computing_structure_refinement     'SHELXL97 (Sheldrick, 2008)'
_computing_molecular_graphics     'SHELXTL (Sheldrick, 2008)'
_computing_publication_material     'SHELXTL (Sheldrick, 2008)'
loop_
    _atom_site_type_symbol
    _atom_site_label
    _atom_site_fract_x
    _atom_site_fract_y
    _atom_site_fract_z
    _atom_site_U_iso_or_equiv
    _atom_site_adp_type
    _atom_site_calc_flag
    _atom_site_refinement_flags
    _atom_site_occupancy
    _atom_site_disorder_assembly
    _atom_site_disorder_group
    Cl Cl1 0.41414(14) 0.64074(11) 0.50918(8) 0.0781(3) Uani d . 1 . .
    N N1 0.4306(3) 0.5361(2) 0.1841(2) 0.0397(5) Uani d . 1 . .
    H H1 0.3077 0.4966 0.1477 0.048 Uiso calc R 1 . .
    N N2 0.6871(3) 0.4903(2) 0.2029(2) 0.0416(5) Uani d . 1 . .
    H H2 0.7561 0.5927 0.2548 0.050 Uiso calc R 1 . .
    N N3 1.0366(3) 0.3871(2) 0.1394(2) 0.0481(5) Uani d . 1 . .
    O O1 0.7112(3) 0.7734(2) 0.3311(2) 0.0630(5) Uani d . 1 . .
    S S1 0.33789(9) 0.24252(8) 0.02568(7) 0.0500(2) Uani d . 1 . .
    C C1 0.4967(3) 0.4294(3) 0.1432(2) 0.0370(5) Uani d . 1 . .
    C C2 0.5364(4) 0.6956(3) 0.2748(3) 0.0422(6) Uani d . 1 . .
    C C3 0.4139(3) 0.7708(3) 0.2962(2) 0.0400(5) Uani d . 1 . .
    C C4 0.3540(4) 0.7557(3) 0.4027(3) 0.0476(6) Uani d . 1 . .
    C C5 0.2449(4) 0.8281(3) 0.4233(3) 0.0560(7) Uani d . 1 . .
    H H5 0.2062 0.8177 0.4955 0.067 Uiso calc R 1 . .
    C C6 0.1944(4) 0.9154(3) 0.3359(3) 0.0613(8) Uani d . 1 . .
    H H6 0.1211 0.9644 0.3490 0.074 Uiso calc R 1 . .
    C C7 0.2513(4) 0.9307(3) 0.2296(3) 0.0593(7) Uani d . 1 . .
    H H7 0.2157 0.9895 0.1705 0.071 Uiso calc R 1 . .
    C C8 0.3611(4) 0.8595(3) 0.2093(3) 0.0495(6) Uani d . 1 . .
    H H8 0.3997 0.8711 0.1371 0.059 Uiso calc R 1 . .
    C C9 0.9299(3) 0.4610(3) 0.1477(2) 0.0411(6) Uani d . 1 . .
    H H9 0.9551 0.5586 0.1259 0.049 Uiso calc R 1 . .
    C C10 0.7848(3) 0.3985(3) 0.1872(2) 0.0380(5) Uani d . 1 . .
    C C11 0.7442(4) 0.2524(3) 0.2178(3) 0.0481(6) Uani d . 1 . .
    H H11 0.6456 0.2070 0.2436 0.058 Uiso calc R 1 . .
    C C12 0.8523(4) 0.1757(3) 0.2093(3) 0.0542(7) Uani d . 1 . .
    H H12 0.8291 0.0776 0.2300 0.065 Uiso calc R 1 . .
    C C13 0.9953(4) 0.2463(3) 0.1697(3) 0.0537(7) Uani d . 1 . .
    H H13 1.0674 0.1930 0.1636 0.064 Uiso calc R 1 . .
loop_
    _atom_site_aniso_label
    _atom_site_aniso_U_11
    _atom_site_aniso_U_22
    _atom_site_aniso_U_33
    _atom_site_aniso_U_12
    _atom_site_aniso_U_13
    _atom_site_aniso_U_23
    Cl1 0.1271(8) 0.0975(6) 0.0704(5) 0.0861(6) 0.0617(5) 0.0496(5)
    N1 0.0341(10) 0.0395(11) 0.0488(11) 0.0192(9) 0.0225(9) 0.0076(9)
    N2 0.0372(11) 0.0368(10) 0.0569(12) 0.0195(9) 0.0271(10) 0.0101(9)
    N3 0.0439(12) 0.0496(12) 0.0650(14) 0.0268(10) 0.0339(11) 0.0184(11)
    O1 0.0406(11) 0.0539(11) 0.0758(13) 0.0192(9) 0.0209(10) -0.0069(10)
    S1 0.0487(4) 0.0416(4) 0.0571(4) 0.0206(3) 0.0259(3) 0.0051(3)
    C1 0.0437(14) 0.0408(13) 0.0405(13) 0.0244(11) 0.0273(11) 0.0160(10)
    C2 0.0426(15) 0.0419(13) 0.0447(14) 0.0219(12) 0.0227(12) 0.0074(11)
    C3 0.0408(13) 0.0356(12) 0.0459(14) 0.0206(11) 0.0213(11) 0.0071(11)
    C4 0.0624(17) 0.0491(14) 0.0487(14) 0.0376(13) 0.0297(13) 0.0177(12)
    C5 0.0712(19) 0.0653(17) 0.0544(16) 0.0448(16) 0.0386(15) 0.0170(14)
    C6 0.0686(19) 0.0596(17) 0.0696(19) 0.0464(16) 0.0307(16) 0.0129(15)
    C7 0.0712(19) 0.0516(16) 0.0672(18) 0.0404(15) 0.0291(16) 0.0236(14)
    C8 0.0577(16) 0.0438(14) 0.0540(15) 0.0264(13) 0.0293(13) 0.0168(12)
    C9 0.0374(13) 0.0396(13) 0.0515(14) 0.0198(11) 0.0238(12) 0.0142(11)
    C10 0.0388(13) 0.0410(13) 0.0432(13) 0.0231(11) 0.0236(11) 0.0120(10)
    C11 0.0507(15) 0.0512(15) 0.0599(16) 0.0269(13) 0.0380(13) 0.0222(13)
    C12 0.0630(17) 0.0487(15) 0.0750(18) 0.0351(14) 0.0422(15) 0.0300(14)
    C13 0.0556(16) 0.0537(16) 0.0732(18) 0.0373(14) 0.0378(15) 0.0220(14)
_geom_special_details
;
All e.s.d.'s (except the e.s.d. in the dihedral angle between two l.s. planes)
are estimated using the full covariance matrix. The cell e.s.d.'s are taken
into account individually in the estimation of e.s.d.'s in distances, angles
and torsion angles; correlations between e.s.d.'s in cell parameters are only
used when they are defined by crystal symmetry. An approximate (isotropic)
treatment of cell e.s.d.'s is used for estimating e.s.d.'s involving l.s.
planes.
;
loop_
    _geom_bond_atom_site_label_1
    _geom_bond_atom_site_label_2
    _geom_bond_site_symmetry_2
    _geom_bond_distance
    _geom_bond_publ_flag
    Cl1 C4 . 1.734(2) ?
    N1 C2 . 1.368(3) ?
    N1 C1 . 1.394(3) ?
    N1 H1 . 0.8600 ?
    N2 C1 . 1.331(3) ?
    N2 C10 . 1.422(3) ?
    N2 H2 . 0.8600 ?
    N3 C13 . 1.335(3) ?
    N3 C9 . 1.340(3) ?
    O1 C2 . 1.217(3) ?
    S1 C1 . 1.659(2) ?
    C2 C3 . 1.508(3) ?
    C3 C4 . 1.385(3) ?
    C3 C8 . 1.386(3) ?
    C4 C5 . 1.384(3) ?
    C5 C6 . 1.372(4) ?
    C5 H5 . 0.9300 ?
    C6 C7 . 1.369(4) ?
    C6 H6 . 0.9300 ?
    C7 C8 . 1.380(4) ?
    C7 H7 . 0.9300 ?
    C8 H8 . 0.9300 ?
    C9 C10 . 1.375(3) ?
    C9 H9 . 0.9300 ?
    C10 C11 . 1.381(3) ?
    C11 C12 . 1.371(3) ?
    C11 H11 . 0.9300 ?
    C12 C13 . 1.373(3) ?
    C12 H12 . 0.9300 ?
    C13 H13 . 0.9300 ?
loop_
    _geom_angle_atom_site_label_1
    _geom_angle_atom_site_label_2
    _geom_angle_atom_site_label_3
    _geom_angle_site_symmetry_1
    _geom_angle_site_symmetry_3
    _geom_angle
    _geom_angle_publ_flag
    C2 N1 C1 . . 128.3(2) ?
    C2 N1 H1 . . 115.9 ?
    C1 N1 H1 . . 115.9 ?
    C1 N2 C10 . . 124.83(19) ?
    C1 N2 H2 . . 117.6 ?
    C10 N2 H2 . . 117.6 ?
    C13 N3 C9 . . 117.2(2) ?
    N2 C1 N1 . . 115.4(2) ?
    N2 C1 S1 . . 125.54(17) ?
    N1 C1 S1 . . 119.02(17) ?
    O1 C2 N1 . . 124.8(2) ?
    O1 C2 C3 . . 122.1(2) ?
    N1 C2 C3 . . 113.1(2) ?
    C4 C3 C8 . . 118.6(2) ?
    C4 C3 C2 . . 121.6(2) ?
    C8 C3 C2 . . 119.8(2) ?
    C5 C4 C3 . . 121.1(2) ?
    C5 C4 Cl1 . . 119.9(2) ?
    C3 C4 Cl1 . . 118.97(18) ?
    C6 C5 C4 . . 119.2(2) ?
    C6 C5 H5 . . 120.4 ?
    C4 C5 H5 . . 120.4 ?
    C7 C6 C5 . . 120.4(2) ?
    C7 C6 H6 . . 119.8 ?
    C5 C6 H6 . . 119.8 ?
    C6 C7 C8 . . 120.5(2) ?
    C6 C7 H7 . . 119.7 ?
    C8 C7 H7 . . 119.7 ?
    C7 C8 C3 . . 120.1(2) ?
    C7 C8 H8 . . 119.9 ?
    C3 C8 H8 . . 119.9 ?
    N3 C9 C10 . . 122.6(2) ?
    N3 C9 H9 . . 118.7 ?
    C10 C9 H9 . . 118.7 ?
    C9 C10 C11 . . 119.2(2) ?
    C9 C10 N2 . . 119.10(19) ?
    C11 C10 N2 . . 121.6(2) ?
    C12 C11 C10 . . 118.6(2) ?
    C12 C11 H11 . . 120.7 ?
    C10 C11 H11 . . 120.7 ?
    C11 C12 C13 . . 118.8(2) ?
    C11 C12 H12 . . 120.6 ?
    C13 C12 H12 . . 120.6 ?
    N3 C13 C12 . . 123.6(2) ?
    N3 C13 H13 . . 118.2 ?
    C12 C13 H13 . . 118.2 ?
loop_
    _geom_torsion_atom_site_label_1
    _geom_torsion_atom_site_label_2
    _geom_torsion_atom_site_label_3
    _geom_torsion_atom_site_label_4
    _geom_torsion_site_symmetry_1
    _geom_torsion_site_symmetry_2
    _geom_torsion_site_symmetry_3
    _geom_torsion_site_symmetry_4
    _geom_torsion
    _geom_torsion_publ_flag
    C10 N2 C1 N1 . . . . 173.77(19) ?
    C10 N2 C1 S1 . . . . -7.1(3) ?
    C2 N1 C1 N2 . . . . 1.6(3) ?
    C2 N1 C1 S1 . . . . -177.58(18) ?
    C1 N1 C2 O1 . . . . 3.2(4) ?
    C1 N1 C2 C3 . . . . -178.6(2) ?
    O1 C2 C3 C4 . . . . -93.6(3) ?
    N1 C2 C3 C4 . . . . 88.1(3) ?
    O1 C2 C3 C8 . . . . 85.4(3) ?
    N1 C2 C3 C8 . . . . -92.8(3) ?
    C8 C3 C4 C5 . . . . -0.4(4) ?
    C2 C3 C4 C5 . . . . 178.7(2) ?
    C8 C3 C4 Cl1 . . . . 178.40(18) ?
    C2 C3 C4 Cl1 . . . . -2.5(3) ?
    C3 C4 C5 C6 . . . . 0.4(4) ?
    Cl1 C4 C5 C6 . . . . -178.4(2) ?
    C4 C5 C6 C7 . . . . 0.0(4) ?
    C5 C6 C7 C8 . . . . -0.4(4) ?
    C6 C7 C8 C3 . . . . 0.4(4) ?
    C4 C3 C8 C7 . . . . 0.0(4) ?
    C2 C3 C8 C7 . . . . -179.1(2) ?
    C13 N3 C9 C10 . . . . 0.8(4) ?
    N3 C9 C10 C11 . . . . -1.0(4) ?
    N3 C9 C10 N2 . . . . 175.7(2) ?
    C1 N2 C10 C9 . . . . 129.9(2) ?
    C1 N2 C10 C11 . . . . -53.4(3) ?
    C9 C10 C11 C12 . . . . 0.8(4) ?
    N2 C10 C11 C12 . . . . -175.8(2) ?
    C10 C11 C12 C13 . . . . -0.5(4) ?
    C9 N3 C13 C12 . . . . -0.5(4) ?
    C11 C12 C13 N3 . . . . 0.4(4) ?
loop_
    _geom_hbond_atom_site_label_D
    _geom_hbond_atom_site_label_H
    _geom_hbond_atom_site_label_A
    _geom_hbond_site_symmetry_A
    _geom_hbond_distance_DH
    _geom_hbond_distance_HA
    _geom_hbond_distance_DA
    _geom_hbond_angle_DHA
    N2 H2 O1 . 0.86 1.98 2.671(3) 136.8
    N1 H1 N3 1_455 0.86 2.08 2.886(4) 156.9
