# Supplementary material for: N-(2-Chloro­benzo­yl)-N′-(3-pyrid­yl)thio­urea
Source: Acta Crystallogr Sect E Struct Rep Online. 2008 Jul 5;64(Pt 8):o1407. doi: 10.1107/S1600536808019922 (PMC2962040; doi:10.1107/S1600536808019922)
Supplement: Supplementary file 2 [file e-64-o1407-Isup2.hkl]

# 
# h,k,l, Fc-squared, Fo-squared, sigma(Fo-squared) and status flag 
# 
data_I
_shelx_title ' 061107e in P-1' 
_shelx_refln_list_code          4 
_shelx_F_calc_maximum      112.02 
_exptl_crystal_F_000       300.00 
_reflns_d_resolution_high  0.8407 
 
loop_ 
 _symmetry_equiv_pos_as_xyz 
 'x, y, z' 
 '-x, -y, -z' 
 
_cell_length_a     8.4207 
_cell_length_b     9.2817 
_cell_length_c    10.5119 
_cell_angle_alpha  98.336 
_cell_angle_beta  110.797 
_cell_angle_gamma 112.532 
 
_shelx_F_squared_multiplier     1.000 
 
loop_ 
 _refln_index_h 
 _refln_index_k 
 _refln_index_l 
 _refln_F_squared_calc 
 _refln_F_squared_meas 
 _refln_F_squared_sigma 
 _refln_observed_status 
   1   0   0     3315.71     3288.79     61.93 o 
   2   0   0      249.55      277.59      3.85 o 
   3   0   0      874.37      894.76     10.89 o 
   4   0   0       13.05       17.09      1.78 o 
   5   0   0        2.60        0.86      1.18 o 
   6   0   0       11.00       12.54      3.12 o 
   7   0   0        3.32        6.19      3.00 o 
   8   0   0        7.26        3.27      3.13 o 
  -8   1   0        1.06       -0.62      2.62 o 
  -7   1   0      126.09      116.58      7.26 o 
  -6   1   0       15.43       12.83      3.09 o 
  -5   1   0       27.28       21.17      1.52 o 
  -4   1   0      777.90      766.10     11.80 o 
  -3   1   0      283.02      299.75      5.46 o 
  -2   1   0     2013.58     2033.25     26.86 o 
  -1   1   0      188.69      163.86      3.02 o 
   0   1   0     1933.63     1897.73     26.68 o 
   1   1   0     2832.95     2770.97     45.31 o 
   2   1   0     1034.78     1064.35     16.30 o 
   3   1   0        4.80        4.05      1.57 o 
   4   1   0      693.17      735.55     17.92 o 
   5   1   0       68.31       67.70      3.45 o 
   6   1   0       37.18       36.88      4.02 o 
   7   1   0       55.88       54.29      5.39 o 
  -8   2   0       23.38       17.00      4.13 o 
  -7   2   0       17.57       17.50      3.72 o 
  -6   2   0      127.01      127.80      8.19 o 
  -5   2   0        1.68        0.01      0.84 o 
  -4   2   0        3.47        3.58      1.32 o 
  -3   2   0      295.81      317.19      5.77 o 
  -2   2   0      145.30      136.43      2.33 o 
  -1   2   0      131.98      149.94      2.56 o 
   0   2   0     2043.68     2231.13     42.30 o 
   1   2   0      804.81      799.84     12.43 o 
   2   2   0      669.36      664.46     12.46 o 
   3   2   0      636.06      642.06     11.83 o 
   4   2   0       46.15       47.88      4.98 o 
   5   2   0        0.03        0.09      1.20 o 
   6   2   0       18.35       23.45      3.14 o 
   7   2   0        0.22       -1.91      2.50 o 
  -9   3   0       11.65       12.77      4.42 o 
  -8   3   0       81.85       70.83      6.09 o 
  -7   3   0       32.37       24.18      4.01 o 
  -6   3   0        7.39        7.63      2.05 o 
  -5   3   0      338.29      349.32      7.12 o 
  -4   3   0       25.45       30.68      1.94 o 
  -3   3   0      118.68      108.38      2.31 o 
  -2   3   0     2282.85     2291.18     31.73 o 
  -1   3   0     2512.50     2567.02     35.52 o 
   0   3   0      538.31      532.55     10.73 o 
   1   3   0      958.28     1019.25     15.85 o 
   2   3   0        4.19        4.46      0.79 o 
   3   3   0       95.07       96.70      3.83 o 
   4   3   0       59.85       59.49      3.46 o 
   5   3   0        0.31        0.05      1.51 o 
   6   3   0        2.21        0.62      1.84 o 
  -9   4   0       17.52       11.80      4.03 o 
  -8   4   0       27.94       32.84      5.13 o 
  -7   4   0        3.86        3.22      1.44 o 
  -6   4   0      106.90      100.69      3.79 o 
  -5   4   0      402.25      408.25      6.50 o 
  -4   4   0       56.64       66.45      1.98 o 
  -3   4   0     2194.86     2325.28     26.30 o 
  -2   4   0      234.99      274.37      4.06 o 
  -1   4   0       75.86       69.50      2.32 o 
   0   4   0      457.59      507.62      6.53 o 
   1   4   0      110.56      122.50      2.68 o 
   2   4   0       89.90       91.53      3.57 o 
   3   4   0       87.69       86.88      6.92 o 
   4   4   0        1.65        0.80      1.62 o 
   5   4   0       58.06       57.87      6.08 o 
   6   4   0        7.68        8.15      4.64 o 
  -9   5   0        0.01       -0.63      2.74 o 
  -8   5   0        1.61       -0.06      1.54 o 
  -7   5   0        2.86        2.20      1.48 o 
  -6   5   0        7.65        8.12      2.84 o 
  -5   5   0      103.37      101.08      2.75 o 
  -4   5   0        6.65        5.93      0.91 o 
  -3   5   0       81.33       60.84      1.75 o 
  -2   5   0      441.98      419.35      5.81 o 
  -1   5   0      230.44      237.33      3.86 o 
   0   5   0      111.45      107.71      2.55 o 
   1   5   0       21.70       16.32      1.56 o 
   2   5   0       76.76       68.35      3.32 o 
   3   5   0       10.78        9.99      3.35 o 
   4   5   0       15.11       13.10      2.61 o 
   5   5   0       71.06       81.51      4.99 o 
  -8   6   0       11.33       12.26      2.85 o 
  -7   6   0      262.63      265.27      7.11 o 
  -6   6   0      118.77      112.50      4.22 o 
  -5   6   0        8.96        9.63      1.22 o 
  -4   6   0      172.00      161.06      4.49 o 
  -3   6   0      262.72      241.84      5.72 o 
  -2   6   0      110.52      108.66      3.60 o 
  -1   6   0        6.80        2.26      1.12 o 
   0   6   0      279.01      279.34      6.26 o 
   1   6   0        0.95        0.99      1.64 o 
   2   6   0       27.74       25.77      4.13 o 
   3   6   0       49.61       57.24      5.47 o 
   4   6   0       43.63       41.00      6.04 o 
  -9   7   0        1.03        3.71      2.56 o 
  -8   7   0       29.76       35.47      4.71 o 
  -7   7   0      233.81      227.95      9.68 o 
  -6   7   0      110.13      109.17      6.46 o 
  -5   7   0       16.12       14.26      1.93 o 
  -4   7   0       67.50       67.50      3.09 o 
  -3   7   0      243.47      247.08      6.21 o 
  -2   7   0      104.12       98.28      3.72 o 
  -1   7   0       18.25       17.47      3.56 o 
   0   7   0      102.18       96.13      5.78 o 
   1   7   0       58.53       60.01      5.04 o 
   2   7   0        3.44        0.49      2.27 o 
   3   7   0        4.11        0.86      2.92 o 
  -8   8   0        5.66        5.90      2.99 o 
  -7   8   0        1.95       -2.53      2.08 o 
  -6   8   0       27.65       28.02      4.46 o 
  -5   8   0      236.46      237.28      9.98 o 
  -4   8   0      343.00      364.45      8.42 o 
  -3   8   0     1304.84     1306.47     21.35 o 
  -2   8   0       40.06       37.66      2.62 o 
  -1   8   0       31.60       31.51      2.77 o 
   0   8   0      100.79       93.28      6.17 o 
   1   8   0        1.48       -1.97      2.09 o 
   2   8   0       12.21        8.28      3.59 o 
  -8   9   0       48.29       58.03      5.72 o 
  -7   9   0       23.59       32.21      5.01 o 
  -6   9   0        6.80        8.45      3.19 o 
  -5   9   0      105.95       98.78      6.69 o 
  -4   9   0        2.63        3.05      1.69 o 
  -3   9   0       73.42       69.03      3.63 o 
  -2   9   0       80.89       77.80      3.75 o 
  -1   9   0       16.10       19.36      3.91 o 
   0   9   0        1.96        1.23      2.45 o 
   1   9   0       20.57       20.19      4.51 o 
  -7  10   0        0.59       -2.95      3.08 o 
  -6  10   0        2.65       -0.62      2.92 o 
  -5  10   0        0.47        1.37      2.68 o 
  -4  10   0       28.07       32.74      3.32 o 
  -3  10   0       99.97       90.96      6.51 o 
  -2  10   0        1.54        1.76      2.55 o 
  -1  10   0       81.19       84.51      6.64 o 
   4 -11   1        0.00        6.65      3.56 o 
   1 -10   1       12.81       11.39      3.51 o 
   2 -10   1       25.72       29.27      4.64 o 
   3 -10   1       20.36       23.43      2.91 o 
   4 -10   1       32.17       43.15      5.46 o 
   5 -10   1        0.31       -2.41      2.55 o 
   6 -10   1       83.56       78.56      6.46 o 
   7 -10   1       25.28       33.52      5.40 o 
  -1  -9   1        0.08       -2.76      2.46 o 
   0  -9   1        4.53        3.00      2.69 o 
   1  -9   1       23.20       22.14      4.04 o 
   2  -9   1       75.23       80.64      3.80 o 
   3  -9   1       29.57       32.06      2.81 o 
   4  -9   1      134.58      130.31      7.17 o 
   5  -9   1       12.04        8.98      3.12 o 
   6  -9   1       11.26       11.82      3.50 o 
   7  -9   1        9.26        9.17      3.56 o 
   8  -9   1        0.63        1.47      3.00 o 
  -2  -8   1       37.81       45.71      6.10 o 
  -1  -8   1        0.30       -1.18      1.83 o 
   0  -8   1       80.09       70.60      5.39 o 
   1  -8   1        0.42       -0.27      1.23 o 
   2  -8   1        0.83        0.90      1.69 o 
   3  -8   1      151.54      164.62      5.22 o 
   4  -8   1      130.88      136.01      4.64 o 
   5  -8   1      116.71      107.46      6.50 o 
   6  -8   1        5.89        4.06      2.76 o 
   7  -8   1       12.80       21.99      4.32 o 
   8  -8   1        0.22       -2.23      2.19 o 
  -3  -7   1        0.32       -1.12      2.60 o 
  -2  -7   1       52.77       54.11      5.13 o 
  -1  -7   1       22.41       28.07      4.41 o 
   0  -7   1        1.34        0.23      1.09 o 
   1  -7   1      201.45      194.33      5.27 o 
   2  -7   1      294.65      285.58      6.67 o 
   3  -7   1      221.70      225.01      5.75 o 
   4  -7   1      963.60      961.49     19.61 o 
   5  -7   1      291.94      306.04     10.89 o 
   6  -7   1       30.45       32.03      4.33 o 
   7  -7   1       30.40       32.76      4.60 o 
   8  -7   1        0.04       -1.72      2.18 o 
  -4  -6   1        3.71        3.04      1.59 o 
  -3  -6   1      199.43      207.00      5.02 o 
  -2  -6   1      100.59       89.29      3.85 o 
  -1  -6   1       27.21       26.76      2.80 o 
   0  -6   1      118.12      114.86      2.80 o 
   1  -6   1      320.57      298.16      6.39 o 
   2  -6   1       70.07       69.70      2.16 o 
   3  -6   1      233.92      239.31      4.24 o 
   4  -6   1       68.14       75.35      2.26 o 
   5  -6   1       15.85       19.70      3.15 o 
   6  -6   1       10.32        5.22      1.69 o 
   7  -6   1       46.33       41.98      3.12 o 
   8  -6   1        0.12       -1.48      1.40 o 
   9  -6   1        2.07        0.81      2.90 o 
  -5  -5   1       39.49       45.84      4.43 o 
  -4  -5   1        1.20       -1.81      1.36 o 
  -3  -5   1       65.66       69.29      5.46 o 
  -2  -5   1       46.11       38.17      2.57 o 
  -1  -5   1        2.14        2.46      1.32 o 
   0  -5   1        1.74       -0.75      0.55 o 
   1  -5   1      394.54      426.86      6.04 o 
   2  -5   1      101.70       98.90      2.87 o 
   3  -5   1      264.28      280.93      4.75 o 
   4  -5   1      259.84      266.18      4.56 o 
   5  -5   1      929.18      933.44     15.29 o 
   6  -5   1      313.31      329.18      7.64 o 
   7  -5   1       52.05       47.98      3.54 o 
   8  -5   1       14.28       17.49      4.03 o 
   9  -5   1        6.02        7.68      3.74 o 
  -6  -4   1        3.92        4.86      2.47 o 
  -5  -4   1        3.86        5.37      2.38 o 
  -4  -4   1      234.71      228.93      7.05 o 
  -3  -4   1      286.00      287.73      7.42 o 
  -2  -4   1       31.57       28.53      2.26 o 
  -1  -4   1      929.38      961.68      9.94 o 
   0  -4   1       86.78       65.52      1.97 o 
   1  -4   1      218.52      229.20      3.57 o 
   2  -4   1        1.17        3.25      1.51 o 
   3  -4   1      607.60      608.01      7.99 o 
   4  -4   1       31.76       23.53      1.15 o 
   5  -4   1      192.85      191.95      8.99 o 
   6  -4   1       48.19       44.27      2.60 o 
   7  -4   1       67.86       67.52      3.27 o 
   8  -4   1        0.04       -0.71      2.67 o 
  -7  -3   1        3.27        3.81      2.38 o 
  -6  -3   1        0.16       -2.11      1.70 o 
  -5  -3   1      176.38      178.02      6.32 o 
  -4  -3   1      550.72      566.16     11.92 o 
  -3  -3   1       45.11       38.98      2.50 o 
  -2  -3   1        9.71        9.01      0.65 o 
  -1  -3   1      729.13      728.78      7.61 o 
   0  -3   1      357.03      314.99      4.40 o 
   1  -3   1       41.79       43.59      1.15 o 
   2  -3   1       42.12       57.74      1.40 o 
   3  -3   1       25.24       20.98      1.07 o 
   4  -3   1      267.71      262.44      5.63 o 
   5  -3   1       76.04       75.26      2.96 o 
   6  -3   1        0.88       -0.39      1.00 o 
   7  -3   1       85.03       78.82      5.91 o 
   8  -3   1       13.76       14.92      3.87 o 
  -7  -2   1       34.01       34.75      6.05 o 
  -6  -2   1      147.19      158.99      6.09 o 
  -5  -2   1       41.38       36.15      3.26 o 
  -4  -2   1       64.23       62.88      3.18 o 
  -3  -2   1      134.55      143.43      4.35 o 
  -2  -2   1       71.74       73.24      2.65 o 
  -1  -2   1        0.34        1.67      0.33 o 
   0  -2   1      762.59      794.53     14.67 o 
   1  -2   1      599.31      642.00      7.57 o 
   2  -2   1     1227.10     1182.71     13.63 o 
   3  -2   1     1098.18     1090.19     15.74 o 
   4  -2   1      173.23      167.30      4.89 o 
   5  -2   1      211.78      225.61      8.87 o 
   6  -2   1        6.29        4.86      2.37 o 
   7  -2   1       84.32       88.73      6.39 o 
   8  -2   1       40.11       36.89      5.69 o 
  -8  -1   1       10.75       14.25      4.49 o 
  -7  -1   1       13.32        8.94      3.35 o 
  -6  -1   1        2.18        1.84      1.53 o 
  -5  -1   1      144.43      151.61      5.15 o 
  -4  -1   1       14.58        8.11      1.54 o 
  -3  -1   1      719.86      795.63     13.41 o 
  -2  -1   1     1841.38     1823.87     26.38 o 
  -1  -1   1      499.06      478.72     11.17 o 
   0  -1   1      648.78      629.26      7.20 o 
   1  -1   1      736.02      761.83     10.50 o 
   2  -1   1      663.75      694.71      8.39 o 
   3  -1   1      942.36     1010.85     15.46 o 
   4  -1   1       36.29       40.17      2.06 o 
   5  -1   1        6.27        2.35      1.88 o 
   6  -1   1       30.30       29.16      4.33 o 
   7  -1   1       11.20       13.82      3.97 o 
   8  -1   1        8.19        5.65      3.51 o 
  -8   0   1        0.35       -1.40      2.63 o 
  -7   0   1       69.93       60.80      5.40 o 
  -6   0   1      476.43      454.73     14.62 o 
  -5   0   1      124.39      107.59      5.82 o 
  -4   0   1       89.53       89.67      2.47 o 
  -3   0   1     1665.32     1769.22     26.11 o 
  -2   0   1      216.48      196.99      4.10 o 
  -1   0   1      471.42      477.57      6.56 o 
   0   0   1      189.94      181.19      3.40 o 
   1   0   1      842.97      782.60      9.01 o 
   2   0   1      537.34      582.24      7.21 o 
   3   0   1        0.15        1.20      0.68 o 
   4   0   1       64.98       79.45      3.47 o 
   5   0   1       23.35       21.54      2.34 o 
   6   0   1        5.15        5.78      2.72 o 
   7   0   1        8.61       10.01      3.55 o 
  -8   1   1       88.91       78.59      6.39 o 
  -7   1   1       70.03       65.30      5.31 o 
  -6   1   1       11.56       11.36      2.87 o 
  -5   1   1       35.29       29.57      4.26 o 
  -4   1   1       73.78       75.14      4.15 o 
  -3   1   1       45.58       50.08      2.88 o 
  -2   1   1     2491.13     2519.73     47.85 o 
  -1   1   1      132.17      139.40      3.70 o 
   0   1   1       71.30       63.71      1.81 o 
   1   1   1    12549.49    12225.87    692.47 o 
   2   1   1      430.22      421.67      8.03 o 
   3   1   1        2.15        3.70      1.07 o 
   4   1   1      307.83      322.23      7.56 o 
   5   1   1       62.64       53.16      3.17 o 
   6   1   1       71.20       64.14      7.05 o 
   7   1   1        0.00       -3.19      2.13 o 
  -9   2   1        9.81       10.62      3.97 o 
  -8   2   1        0.58        0.96      2.30 o 
  -7   2   1       14.64       12.30      3.15 o 
  -6   2   1      547.58      525.12      9.66 o 
  -5   2   1      226.09      228.31      5.28 o 
  -4   2   1      141.76      129.00      5.30 o 
  -3   2   1     2099.96     2240.84     43.49 o 
  -2   2   1      597.61      604.58     10.12 o 
  -1   2   1        8.32       11.50      1.18 o 
   0   2   1     1939.55     2082.28     34.91 o 
   1   2   1       76.88       70.47      2.34 o 
   2   2   1      236.61      230.40      5.38 o 
   3   2   1      115.52      108.95      3.90 o 
   4   2   1      246.24      238.68      6.65 o 
   5   2   1       11.82        5.76      1.99 o 
   6   2   1        6.69        5.43      2.27 o 
  -9   3   1        0.48       -3.50      2.33 o 
  -8   3   1      366.80      385.60     14.14 o 
  -7   3   1        0.04       -0.27      1.12 o 
  -6   3   1       13.96       17.72      1.94 o 
  -5   3   1      263.14      247.29      8.59 o 
  -4   3   1      563.37      678.81     28.57 o 
  -3   3   1       95.27       96.58      2.59 o 
  -2   3   1       32.95       38.50      2.24 o 
  -1   3   1      426.73      413.25      8.86 o 
   0   3   1      529.31      562.33      9.15 o 
   1   3   1      720.27      751.62     12.45 o 
   2   3   1     1212.46     1237.98     19.82 o 
   3   3   1       41.77       44.23      2.79 o 
   4   3   1        0.40        1.68      1.53 o 
   5   3   1        1.87        2.62      1.84 o 
   6   3   1        3.22        2.75      2.20 o 
  -9   4   1        1.65       -0.47      2.47 o 
  -8   4   1        8.32        6.58      2.88 o 
  -7   4   1      105.96      100.20      4.11 o 
  -6   4   1       72.67       68.81      2.49 o 
  -5   4   1       18.61       26.01      1.61 o 
  -4   4   1     1088.87     1147.12     17.47 o 
  -3   4   1      375.97      368.58      6.33 o 
  -2   4   1        2.12        2.96      1.18 o 
  -1   4   1      271.99      251.09      4.51 o 
   0   4   1     1180.71     1191.03     18.03 o 
   1   4   1        0.99        0.03      0.85 o 
   2   4   1        1.20        0.91      1.15 o 
   3   4   1       20.71       20.56      2.84 o 
   4   4   1       49.83       52.62      7.19 o 
   5   4   1        6.70        3.71      2.15 o 
  -9   5   1       25.79       19.14      4.21 o 
  -8   5   1      219.16      222.10      6.60 o 
  -7   5   1      283.18      278.99      7.18 o 
  -6   5   1        6.47        5.58      1.16 o 
  -5   5   1      257.18      244.24      4.68 o 
  -4   5   1      565.37      566.57     27.19 o 
  -3   5   1       50.89       43.12      2.91 o 
  -2   5   1      128.97      122.67      5.05 o 
  -1   5   1        0.78        0.74      0.62 o 
   0   5   1        1.74        2.21      1.02 o 
   1   5   1        0.29        0.35      1.03 o 
   2   5   1       94.51       84.32      3.77 o 
   3   5   1       49.86       46.63      3.15 o 
   4   5   1       38.33       42.62      3.96 o 
  -9   6   1       64.99       79.39      5.90 o 
  -8   6   1        0.40        1.44      2.47 o 
  -7   6   1       15.54       17.36      3.69 o 
  -6   6   1        0.36       -1.10      1.07 o 
  -5   6   1        0.41       -0.21      1.06 o 
  -4   6   1        1.96        3.49      1.59 o 
  -3   6   1       18.29       20.03      2.23 o 
  -2   6   1      302.19      300.21      9.60 o 
  -1   6   1      138.19      134.30      6.14 o 
   0   6   1      206.94      198.66      8.15 o 
   1   6   1       12.05        7.42      2.53 o 
   2   6   1        0.12       -1.72      1.73 o 
   3   6   1        9.71        7.91      3.14 o 
   4   6   1        0.03        1.46      3.12 o 
  -9   7   1        0.63        4.94      2.77 o 
  -8   7   1       41.81       39.03      5.15 o 
  -7   7   1        2.05       -1.55      2.21 o 
  -6   7   1      305.13      304.25     11.36 o 
  -5   7   1      322.37      324.37      7.67 o 
  -4   7   1       77.50       76.12      3.36 o 
  -3   7   1      240.97      244.86      8.76 o 
  -2   7   1      177.74      160.66      7.06 o 
  -1   7   1      174.13      160.99      6.48 o 
   0   7   1       40.76       38.44      3.86 o 
   1   7   1        6.93        4.69      2.42 o 
   2   7   1        0.47       -1.71      1.97 o 
   3   7   1        4.11        4.65      3.23 o 
  -9   8   1       89.13      108.99      7.39 o 
  -8   8   1        0.75       -1.73      2.41 o 
  -7   8   1       18.45       21.72      4.24 o 
  -6   8   1      136.70      126.94      7.41 o 
  -5   8   1      106.47      109.17      4.32 o 
  -4   8   1       16.35       13.87      2.22 o 
  -3   8   1      409.54      396.21      9.11 o 
  -2   8   1        0.07       -0.41      1.25 o 
  -1   8   1        3.83        3.04      2.26 o 
   0   8   1        0.31        1.77      2.03 o 
   1   8   1       12.70       11.71      3.82 o 
  -8   9   1        0.01       -1.71      2.62 o 
  -7   9   1        6.14        1.49      2.60 o 
  -6   9   1        4.16        0.36      2.63 o 
  -5   9   1      111.92      113.05      5.94 o 
  -4   9   1      111.92      112.26      4.75 o 
  -3   9   1       29.72       31.88      3.10 o 
  -2   9   1       80.18       78.68      5.82 o 
  -1   9   1        3.33        3.04      2.62 o 
   0   9   1        0.15       -3.31      2.21 o 
  -7  10   1       54.53       57.08      6.86 o 
  -6  10   1       35.56       53.07      6.35 o 
  -5  10   1        2.47        1.62      1.72 o 
  -4  10   1        0.57        0.25      1.69 o 
  -3  10   1        0.01       -0.72      1.71 o 
  -2  10   1       14.67       14.73      3.76 o 
   4 -11   2        0.00       -2.26      2.49 o 
   0 -10   2       11.07       11.40      3.80 o 
   1 -10   2        0.20        0.95      2.60 o 
   2 -10   2       12.06       14.37      4.53 o 
   4 -10   2        2.51        4.74      2.68 o 
   5 -10   2       26.30       27.59      4.71 o 
   6 -10   2        0.58        1.67      2.95 o 
  -1  -9   2        0.64       -2.27      2.41 o 
   0  -9   2       20.58       16.41      3.85 o 
   1  -9   2       15.54       19.25      3.90 o 
   2  -9   2       79.97       69.40      3.53 o 
   3  -9   2      195.02      192.52      8.39 o 
   4  -9   2       65.51       71.07      5.37 o 
   5  -9   2       36.89       42.08      5.10 o 
   6  -9   2       39.89       38.72      5.14 o 
   7  -9   2       17.19       11.55      3.60 o 
  -3  -8   2        0.00        0.05      2.95 o 
  -2  -8   2        0.54       -1.56      2.36 o 
  -1  -8   2        6.33        4.10      2.59 o 
   0  -8   2       31.87       31.08      4.42 o 
   1  -8   2       94.22       98.18      3.89 o 
   2  -8   2        5.07        3.63      1.50 o 
   3  -8   2       19.63       24.82      4.67 o 
   4  -8   2      105.36       94.36      5.86 o 
   5  -8   2        9.96        9.54      2.99 o 
   6  -8   2        2.92        5.68      2.80 o 
   7  -8   2       14.12       20.08      4.19 o 
   8  -8   2        1.68        0.38      2.64 o 
  -4  -7   2        0.79       -0.17      3.19 o 
  -3  -7   2       13.94        6.32      3.22 o 
  -2  -7   2       89.31       91.34      6.68 o 
  -1  -7   2      173.54      181.35      8.73 o 
   0  -7   2      192.72      185.07      5.09 o 
   1  -7   2       15.67       11.20      2.78 o 
   2  -7   2        0.50       -1.03      0.97 o 
   3  -7   2       21.24       19.90      2.53 o 
   4  -7   2       63.04       55.38      4.39 o 
   5  -7   2       80.00       70.33      4.96 o 
   6  -7   2       40.43       42.00      4.67 o 
   7  -7   2        8.59        9.81      2.99 o 
   8  -7   2       42.18       52.99      4.68 o 
  -5  -6   2       49.35       55.55      3.36 o 
  -4  -6   2       11.70        9.54      1.83 o 
  -3  -6   2        0.70        1.11      1.22 o 
  -2  -6   2        6.71        4.48      1.57 o 
  -1  -6   2        9.59        8.31      1.53 o 
   0  -6   2       59.76       64.02      2.07 o 
   1  -6   2        0.75       -0.30      0.58 o 
   2  -6   2       92.70       85.83      2.49 o 
   3  -6   2      405.53      401.27      8.63 o 
   4  -6   2      698.51      744.71     19.62 o 
   5  -6   2      206.14      205.61      5.70 o 
   6  -6   2      449.81      483.42     10.13 o 
   7  -6   2      127.72      130.41      5.01 o 
   8  -6   2        0.04        1.21      1.73 o 
  -5  -5   2       30.50       28.29      2.74 o 
  -4  -5   2       11.64       10.26      1.79 o 
  -3  -5   2       44.90       40.46      2.29 o 
  -2  -5   2      192.60      196.54      4.20 o 
  -1  -5   2      922.26      939.89     11.98 o 
   0  -5   2      896.25      949.22     11.89 o 
   1  -5   2       22.04       20.49      1.15 o 
   2  -5   2      754.47      809.15     10.30 o 
   3  -5   2      796.30      833.99     13.19 o 
   4  -5   2      360.31      360.65      7.43 o 
   5  -5   2        5.03        4.58      1.40 o 
   6  -5   2       39.36       38.49      2.80 o 
   7  -5   2       78.06       82.26      7.31 o 
   8  -5   2       10.75       16.05      4.03 o 
  -6  -4   2       10.00       12.39      3.01 o 
  -5  -4   2        0.03       -0.96      1.62 o 
  -4  -4   2      293.45      314.68     12.51 o 
  -3  -4   2       58.67       56.93      2.29 o 
  -2  -4   2      223.80      223.06      3.34 o 
  -1  -4   2      116.56      112.94      2.51 o 
   0  -4   2      878.75      942.12     11.71 o 
   1  -4   2        3.66        3.64      0.62 o 
   2  -4   2        3.53        4.24      0.81 o 
   3  -4   2       36.44       38.19      1.75 o 
   4  -4   2        4.38        6.01      1.22 o 
   5  -4   2       13.54       15.07      2.14 o 
   6  -4   2      415.65      427.24      8.92 o 
   7  -4   2      135.34      145.71      8.26 o 
   8  -4   2        3.75        2.82      2.87 o 
  -7  -3   2        0.18        0.35      2.20 o 
  -6  -3   2        2.23        1.79      1.91 o 
  -5  -3   2       16.23       15.50      2.88 o 
  -4  -3   2       42.36       38.89      2.74 o 
  -3  -3   2        1.29        1.42      1.44 o 
  -2  -3   2       14.86       12.54      1.16 o 
  -1  -3   2      160.34      174.04      3.00 o 
   0  -3   2      274.88      275.80      4.84 o 
   1  -3   2      177.22      172.95      2.80 o 
   2  -3   2      901.29      958.47     11.51 o 
   3  -3   2      812.14      818.01     12.63 o 
   4  -3   2      320.55      321.40      6.57 o 
   5  -3   2       70.44       64.85      2.76 o 
   6  -3   2       22.32       25.16      4.13 o 
   7  -3   2       11.53        8.09      3.18 o 
   8  -3   2        7.72        6.30      3.39 o 
  -7  -2   2       29.96       20.89      3.16 o 
  -6  -2   2       46.20       43.31      3.51 o 
  -5  -2   2       93.50       88.15      4.16 o 
  -4  -2   2        9.44       13.73      4.53 o 
  -3  -2   2      899.04      895.33     15.19 o 
  -2  -2   2      157.46      149.18      3.01 o 
  -1  -2   2      288.94      290.16      4.10 o 
   0  -2   2     1026.70     1043.66     14.72 o 
   1  -2   2     1799.72     1804.70     20.15 o 
   2  -2   2      235.63      240.25      4.60 o 
   3  -2   2       23.84       26.09      1.50 o 
   4  -2   2       68.73       72.21      3.99 o 
   5  -2   2        2.01        2.01      1.71 o 
   6  -2   2       86.58       77.53      5.65 o 
   7  -2   2      165.90      169.71      9.26 o 
   8  -2   2        1.35       -1.21      2.69 o 
  -8  -1   2        4.58       -0.87      2.47 o 
  -7  -1   2       10.17       14.60      3.76 o 
  -6  -1   2        1.10        2.38      2.31 o 
  -5  -1   2       11.95        8.71      1.77 o 
  -4  -1   2      272.13      306.48     10.41 o 
  -3  -1   2      252.38      220.84      5.31 o 
  -2  -1   2       22.88       21.95      1.15 o 
  -1  -1   2      265.87      261.24      4.73 o 
   0  -1   2     4373.34     4381.53     55.88 o 
   1  -1   2     1064.73     1027.97     11.81 o 
   2  -1   2       76.49       75.23      1.61 o 
   3  -1   2      131.57      138.57      2.69 o 
   4  -1   2      151.13      142.90      3.04 o 
   5  -1   2      191.98      199.70      8.63 o 
   6  -1   2       55.76       43.89      4.58 o 
   7  -1   2        1.11        0.81      2.76 o 
  -8   0   2        4.91        2.09      2.80 o 
  -7   0   2        7.12        4.19      2.83 o 
  -6   0   2        1.61        0.21      2.06 o 
  -5   0   2       19.13       21.08      3.17 o 
  -4   0   2      279.35      309.65      9.65 o 
  -3   0   2      842.32      874.29     19.30 o 
  -2   0   2      213.64      208.12      3.85 o 
  -1   0   2     1356.88     1242.86     23.82 o 
   0   0   2     1811.11     1768.54     24.60 o 
   1   0   2       33.94       44.81      3.19 o 
   2   0   2      605.64      592.62      9.92 o 
   3   0   2       42.65       40.05      2.24 o 
   4   0   2      310.78      325.93      8.86 o 
   5   0   2        2.61        0.92      1.78 o 
   6   0   2       72.06       72.50      5.85 o 
   7   0   2       37.00       37.82      5.81 o 
  -9   1   2        0.68       -1.27      2.80 o 
  -8   1   2      125.57      109.36      7.35 o 
  -7   1   2        0.01       -1.17      1.96 o 
  -6   1   2       15.02       12.83      3.01 o 
  -5   1   2      809.28      804.12     19.90 o 
  -4   1   2      711.86      692.04     16.60 o 
  -3   1   2     1011.68     1001.85     21.05 o 
  -2   1   2      109.28      107.11      2.21 o 
  -1   1   2      763.54      827.44     15.98 o 
   0   1   2     4706.51     4981.21     67.70 o 
   1   1   2      560.42      564.28      9.23 o 
   2   1   2      136.70      140.76      3.78 o 
   3   1   2        0.01       -0.88      0.88 o 
   4   1   2      194.11      198.15     13.25 o 
   5   1   2       59.96       57.78      3.80 o 
   6   1   2       26.09       31.77      5.05 o 
   7   1   2        0.00       -1.47      2.81 o 
  -9   2   2        2.65       -0.41      2.63 o 
  -8   2   2      124.27      113.92      7.35 o 
  -7   2   2       13.02        5.83      2.51 o 
  -6   2   2        6.94        4.77      2.15 o 
  -5   2   2       12.10        7.72      2.09 o 
  -4   2   2      145.66      155.99      5.65 o 
  -3   2   2      487.78      476.95     10.78 o 
  -2   2   2       45.02       50.22      2.42 o 
  -1   2   2     1101.24     1110.81     16.00 o 
   0   2   2      287.13      290.57      5.31 o 
   1   2   2       50.31       54.35      2.20 o 
   2   2   2      832.55      858.15     22.53 o 
   3   2   2      407.38      383.32      8.43 o 
   4   2   2      336.40      338.34     10.40 o 
   5   2   2        1.59        1.18      1.92 o 
   6   2   2       15.23       18.69      4.62 o 
  -9   3   2        2.55        2.64      2.77 o 
  -8   3   2        0.30        2.27      2.68 o 
  -7   3   2      337.40      330.60      7.67 o 
  -6   3   2       25.89       29.16      3.65 o 
  -5   3   2      492.27      467.87     12.51 o 
  -4   3   2     1175.41     1240.64     18.87 o 
  -3   3   2      528.38      558.30      6.81 o 
  -2   3   2      979.01     1025.89     23.11 o 
  -1   3   2     1093.12     1145.02     16.70 o 
   0   3   2     1057.04     1102.84     16.72 o 
   1   3   2      375.48      421.88      8.14 o 
   2   3   2      348.49      348.21      7.68 o 
   3   3   2      242.93      229.11      6.46 o 
   4   3   2       22.92       17.20      6.14 o 
   5   3   2       28.56       28.31      8.80 o 
  -9   4   2        0.02        0.53      2.55 o 
  -8   4   2        6.09        4.34      3.12 o 
  -7   4   2      690.51      671.30     12.60 o 
  -6   4   2      330.46      310.18      7.17 o 
  -5   4   2      271.02      259.67      5.85 o 
  -4   4   2        0.12        0.15      0.66 o 
  -3   4   2     1066.86     1259.27     25.95 o 
  -2   4   2        0.96       -0.78      0.94 o 
  -1   4   2       87.41       93.77      2.50 o 
   0   4   2       71.51       68.80      2.56 o 
   1   4   2       17.65       21.17      3.49 o 
   2   4   2      123.34      125.99      4.45 o 
   3   4   2      283.17      280.45      7.70 o 
   4   4   2        5.86        5.20      2.03 o 
   5   4   2        3.86        2.24      2.30 o 
  -9   5   2        0.39       -0.17      2.27 o 
  -8   5   2        3.10        2.42      1.66 o 
  -7   5   2      110.83      112.72      4.80 o 
  -6   5   2       29.11       26.09      1.94 o 
  -5   5   2      143.92      145.41      7.09 o 
  -4   5   2       85.00      104.85      5.00 o 
  -3   5   2        5.05        0.82      1.22 o 
  -2   5   2      384.07      373.54     10.94 o 
  -1   5   2      307.27      294.70      9.51 o 
   0   5   2       50.94       49.69      3.76 o 
   1   5   2      262.91      249.73      6.36 o 
   2   5   2       74.56       78.75      5.42 o 
   3   5   2       12.62        9.82      3.05 o 
   4   5   2       22.40       40.91      5.77 o 
  -9   6   2       15.12       19.31      4.12 o 
  -8   6   2        8.08        9.50      3.19 o 
  -7   6   2       21.83       28.43      4.36 o 
  -6   6   2      229.09      221.01      8.36 o 
  -5   6   2       24.55       23.19      2.59 o 
  -4   6   2       66.44       68.91      4.22 o 
  -3   6   2      552.38      562.31     15.31 o 
  -2   6   2      113.57      102.46      5.28 o 
  -1   6   2        5.78        2.87      1.83 o 
   0   6   2       77.74       64.90      4.68 o 
   1   6   2       51.44       42.80      4.13 o 
   2   6   2        0.64       -1.08      1.99 o 
   3   6   2       48.52       58.20      5.59 o 
  -9   7   2        0.86        1.91      2.73 o 
  -8   7   2       25.41       26.91      4.59 o 
  -7   7   2        4.03       -2.23      2.05 o 
  -6   7   2       19.71       30.84      3.78 o 
  -5   7   2        0.62        0.78      1.55 o 
  -4   7   2       10.81       11.51      2.65 o 
  -3   7   2      209.87      221.56      8.59 o 
  -2   7   2        1.55       -0.94      1.45 o 
  -1   7   2       19.79       17.30      3.21 o 
   0   7   2       25.63       21.63      3.68 o 
   1   7   2       34.15       41.70      4.37 o 
   2   7   2       27.43       29.36      5.08 o 
  -9   8   2        0.39       -0.96      2.73 o 
  -8   8   2        0.05       -3.49      2.68 o 
  -7   8   2       35.30       30.57      4.94 o 
  -6   8   2       71.88       59.62      4.36 o 
  -5   8   2       11.71       14.28      3.05 o 
  -4   8   2      135.72      136.80      6.82 o 
  -3   8   2       41.84       49.69      4.41 o 
  -2   8   2        5.34        4.26      2.40 o 
  -1   8   2       22.69       24.27      4.00 o 
   0   8   2       38.68       39.62      4.40 o 
   1   8   2        4.11        2.71      2.77 o 
  -8   9   2      108.07      109.79      7.68 o 
  -7   9   2       14.71       10.92      3.73 o 
  -6   9   2       10.01       12.19      2.36 o 
  -5   9   2       20.98       21.40      5.46 o 
  -4   9   2       49.63       45.43      3.46 o 
  -3   9   2       97.76      100.41      7.15 o 
  -2   9   2      101.46       84.70      6.21 o 
  -1   9   2       27.13       23.70      4.51 o 
  -7  10   2        5.91        0.99      3.05 o 
  -6  10   2        0.15       -2.01      2.94 o 
  -5  10   2        6.88        8.15      2.40 o 
  -4  10   2       29.36       29.23      3.37 o 
  -3  10   2        2.81        0.01      2.35 o 
   0 -10   3        4.48        5.14      3.24 o 
   1 -10   3        4.42        1.69      2.53 o 
   2 -10   3       19.14       18.32      3.65 o 
   3 -10   3      110.06      113.50      6.64 o 
   4 -10   3       47.40       53.19      4.91 o 
   5 -10   3        7.09       10.62      3.56 o 
   6 -10   3        1.75        1.22      2.90 o 
  -2  -9   3        0.07        0.51      2.97 o 
  -1  -9   3       41.50       41.56      5.92 o 
   0  -9   3       40.28       47.67      5.92 o 
   1  -9   3       99.84       91.43      4.02 o 
   2  -9   3      162.51      180.92      5.77 o 
   3  -9   3      201.25      223.38      9.15 o 
   4  -9   3       55.91       64.11      5.09 o 
   5  -9   3       23.33       19.81      4.00 o 
   6  -9   3       10.97       11.19      3.55 o 
   7  -9   3        3.44        2.46      2.81 o 
  -3  -8   3        1.17       -2.59      2.72 o 
  -2  -8   3       24.80       31.20      5.23 o 
  -1  -8   3        6.62       11.08      3.39 o 
   0  -8   3        4.44        1.01      2.37 o 
   1  -8   3      109.80      109.48      4.15 o 
   2  -8   3       73.46       83.36      3.64 o 
   3  -8   3        7.56        2.41      2.14 o 
   4  -8   3      201.97      187.53      8.32 o 
   5  -8   3      193.41      190.18      8.64 o 
   6  -8   3       92.69       92.70      6.22 o 
   7  -8   3       47.69       55.69      5.17 o 
  -4  -7   3        3.97        5.13      3.62 o 
  -3  -7   3       61.55       60.45      3.73 o 
  -2  -7   3        0.09       -0.38      1.47 o 
  -1  -7   3        6.73        5.49      3.01 o 
   0  -7   3       16.08       16.99      1.54 o 
   1  -7   3       53.56       50.03      1.96 o 
   2  -7   3      174.83      182.92      3.90 o 
   3  -7   3       60.67       61.75      4.16 o 
   4  -7   3        1.22        0.58      1.36 o 
   5  -7   3       25.07       28.30      3.75 o 
   6  -7   3       75.57       78.84      3.97 o 
   7  -7   3       53.63       55.63      3.65 o 
   8  -7   3        2.35        1.80      2.02 o 
  -5  -6   3       45.59       47.78      3.00 o 
  -4  -6   3       33.81       34.15      3.62 o 
  -3  -6   3        0.98        0.15      1.55 o 
  -2  -6   3      139.58      140.46      4.82 o 
  -1  -6   3       44.42       48.35      2.75 o 
   0  -6   3      296.57      298.96      5.17 o 
   1  -6   3      533.98      560.47      8.79 o 
   2  -6   3       38.13       31.64      1.52 o 
   3  -6   3       36.04       35.47      2.24 o 
   4  -6   3      268.90      257.35      6.27 o 
   5  -6   3       46.67       46.96      3.15 o 
   6  -6   3        0.43       -0.41      1.49 o 
   7  -6   3        0.11       -0.15      1.53 o 
   8  -6   3        5.40        7.06      3.90 o 
  -6  -5   3        5.30        4.95      3.40 o 
  -5  -5   3       21.83       17.02      2.19 o 
  -4  -5   3      171.80      174.96      4.69 o 
  -3  -5   3       77.10       74.29      3.64 o 
  -2  -5   3        0.03        0.55      1.15 o 
  -1  -5   3       88.57       89.72      2.42 o 
   0  -5   3        0.70        0.33      0.63 o 
   1  -5   3       53.27       71.28      2.02 o 
   2  -5   3      153.55      131.73      2.82 o 
   3  -5   3        0.80        0.73      0.91 o 
   4  -5   3      251.91      235.03      5.78 o 
   5  -5   3      109.23      118.63      4.19 o 
   6  -5   3       54.14       52.78      3.04 o 
   7  -5   3       89.97       75.29      3.67 o 
   8  -5   3       21.72       28.30      5.36 o 
  -6  -4   3        6.69        8.60      2.13 o 
  -5  -4   3       46.69       44.26      2.89 o 
  -4  -4   3       19.35       18.23      1.94 o 
  -3  -4   3        0.29        0.00      0.81 o 
  -2  -4   3      396.48      394.32      6.02 o 
  -1  -4   3       30.26       33.55      1.45 o 
   0  -4   3     1610.80     1655.36     19.14 o 
   1  -4   3     2719.39     2962.27     32.87 o 
   2  -4   3        2.26        1.06      0.53 o 
   3  -4   3      196.44      205.02      4.87 o 
   4  -4   3      345.32      342.84      7.22 o 
   5  -4   3      201.21      200.82      5.43 o 
   6  -4   3        0.12        0.35      1.27 o 
   7  -4   3       24.41       33.07      5.12 o 
   8  -4   3       21.18       23.55      5.33 o 
  -7  -3   3       27.61       21.45      4.76 o 
  -6  -3   3        2.67        1.97      2.50 o 
  -5  -3   3       52.47       50.19      2.52 o 
  -4  -3   3      254.80      240.13      5.10 o 
  -3  -3   3       29.37       27.53      2.82 o 
  -2  -3   3        7.27        4.99      1.14 o 
  -1  -3   3      108.79      103.79      2.41 o 
   0  -3   3      137.71      149.71      2.70 o 
   1  -3   3      197.37      188.67      3.50 o 
   2  -3   3       33.96       42.27      2.17 o 
   3  -3   3        6.79       10.48      1.85 o 
   4  -3   3       63.91       58.86      5.64 o 
   5  -3   3        5.33        6.16      2.03 o 
   6  -3   3        0.04       -0.53      2.21 o 
   7  -3   3       56.98       52.42      6.41 o 
  -8  -2   3       42.99       37.57      6.15 o 
  -7  -2   3        0.21       -0.36      2.58 o 
  -6  -2   3        9.09        9.46      2.26 o 
  -5  -2   3      270.69      296.76      9.81 o 
  -4  -2   3      254.90      266.53      5.21 o 
  -3  -2   3        1.09        0.68      0.72 o 
  -2  -2   3       62.12       59.80      2.39 o 
  -1  -2   3      372.54      386.88      6.85 o 
   0  -2   3     3468.05     3509.56     45.32 o 
   1  -2   3     1600.69     1600.03     21.69 o 
   2  -2   3        5.53        3.22      1.02 o 
   3  -2   3      410.17      392.42      7.25 o 
   4  -2   3      354.98      355.54      7.34 o 
   5  -2   3       29.21       29.29      2.08 o 
   6  -2   3        7.46        7.65      3.10 o 
   7  -2   3        5.83        8.59      3.46 o 
  -8  -1   3        8.68        7.05      3.64 o 
  -7  -1   3       43.85       42.42      5.53 o 
  -6  -1   3       16.98       19.93      3.81 o 
  -5  -1   3       23.98       22.59      3.53 o 
  -3  -1   3      254.83      274.38      5.49 o 
  -2  -1   3     5908.37     6115.03    113.90 o 
  -1  -1   3     8402.64     7956.09    148.25 o 
   0  -1   3     4283.05     4315.00     80.20 o 
   1  -1   3      451.19      454.87      5.88 o 
   2  -1   3       24.41       18.84      0.94 o 
   3  -1   3        0.93        0.62      0.62 o 
   4  -1   3       55.98       61.79      2.54 o 
   5  -1   3        7.68        4.21      2.47 o 
   6  -1   3        1.93        0.83      2.51 o 
   7  -1   3        2.44        0.17      3.13 o 
  -9   0   3       26.66       24.03      5.05 o 
  -8   0   3       30.21       26.62      4.97 o 
  -7   0   3       16.52       12.82      3.55 o 
  -6   0   3       84.01       87.32      5.68 o 
  -5   0   3      359.62      344.28     11.17 o 
  -4   0   3        0.51       -0.19      1.17 o 
  -3   0   3       31.70       32.36      1.94 o 
  -2   0   3     1706.87     1655.45     32.27 o 
  -1   0   3      742.10      699.71     14.17 o 
   0   0   3     2506.79     2528.50     35.10 o 
   1   0   3      825.27      875.29     13.34 o 
   2   0   3      389.86      387.89      7.29 o 
   3   0   3      171.75      183.49      4.76 o 
   4   0   3      135.93      143.65      7.92 o 
   5   0   3        6.10        3.97      2.58 o 
   6   0   3       27.20       22.17      4.59 o 
   7   0   3        9.77       18.16      4.80 o 
  -9   1   3        0.74        1.55      3.15 o 
  -8   1   3       37.01       35.17      5.39 o 
  -7   1   3        1.27        0.28      1.88 o 
  -6   1   3      174.53      149.36      7.21 o 
  -5   1   3        1.48        0.88      1.51 o 
  -3   1   3       22.72       21.17      1.21 o 
  -2   1   3     1346.20     1307.60     25.35 o 
  -1   1   3     2078.69     2170.32     30.35 o 
   0   1   3     1515.19     1629.25     23.35 o 
   1   1   3      539.16      537.23      9.17 o 
   2   1   3      141.77      125.96      3.74 o 
   3   1   3       30.81       26.36      2.13 o 
   4   1   3        0.37       -0.11      1.23 o 
   5   1   3       18.11       19.91      4.22 o 
   6   1   3        0.53        1.09      2.83 o 
  -9   2   3        7.59        4.56      3.03 o 
  -8   2   3      253.73      264.93     11.35 o 
  -7   2   3       96.94      103.70      6.27 o 
  -6   2   3       40.68       45.09      3.80 o 
  -5   2   3       70.64       63.55      3.90 o 
  -4   2   3     1192.80     1153.04     22.71 o 
  -3   2   3     2074.91     2043.36     31.94 o 
  -2   2   3     1756.13     1875.07     26.53 o 
  -1   2   3        0.24        1.26      0.60 o 
   0   2   3      711.60      826.62     12.94 o 
   1   2   3     1497.04     1603.79     23.99 o 
   2   2   3       10.12       11.50      1.63 o 
   3   2   3      113.51      112.44      4.23 o 
   4   2   3        0.12        0.03      1.32 o 
   5   2   3       33.76       47.66      5.78 o 
   6   2   3        0.72       -1.13      2.94 o 
  -9   3   3        0.24       -2.96      2.37 o 
  -8   3   3       34.85       28.46      4.62 o 
  -7   3   3      162.43      168.81      7.95 o 
  -6   3   3      349.68      328.94     10.50 o 
  -5   3   3        2.86        1.04      1.21 o 
  -4   3   3     1455.51     1544.11     17.46 o 
  -3   3   3      701.26      717.52     11.18 o 
  -2   3   3        0.87        1.40      0.54 o 
  -1   3   3      325.99      348.37      6.33 o 
   0   3   3       13.88       12.56      1.40 o 
   1   3   3      149.17      133.26      4.02 o 
   2   3   3        0.56       -1.46      1.02 o 
   3   3   3       89.11       78.36      3.79 o 
   4   3   3       30.13       30.21      6.39 o 
   5   3   3       37.29       53.35      6.33 o 
  -9   4   3       24.09       25.05      4.73 o 
  -8   4   3       53.60       49.70      3.54 o 
  -7   4   3       42.98       46.65      4.12 o 
  -6   4   3        0.78        0.29      1.00 o 
  -5   4   3        3.39        4.23      0.78 o 
  -4   4   3      249.58      230.92     12.56 o 
  -3   4   3      559.99      561.34     17.49 o 
  -2   4   3      324.76      319.49      8.60 o 
  -1   4   3      340.05      349.49      6.61 o 
   0   4   3      254.97      249.07      5.69 o 
   1   4   3      113.42      106.05      4.35 o 
   2   4   3       59.97       56.29      3.14 o 
   3   4   3       61.07       60.77      3.59 o 
   4   4   3       46.24       47.91      3.56 o 
  -7   5   3      144.87      141.38      7.08 o 
  -6   5   3        4.11        3.15      1.90 o 
  -5   5   3      105.44       99.63      5.31 o 
  -4   5   3      407.73      385.43     11.85 o 
  -3   5   3        7.91       16.32      2.58 o 
  -2   5   3        3.53        1.92      1.54 o 
  -1   5   3       57.07       52.48      3.82 o 
   0   5   3       22.68       21.37      3.23 o 
   1   5   3      150.64      152.89      7.31 o 
   2   5   3        0.24       -0.51      1.95 o 
   3   5   3       43.13       41.99      4.72 o 
  -9   6   3       22.64       26.79      4.92 o 
  -7   6   3      134.91      108.63      6.18 o 
  -6   6   3       90.93       89.91      5.39 o 
  -5   6   3        5.81        3.30      1.86 o 
  -4   6   3       96.21       90.98      5.15 o 
  -3   6   3      720.36      760.28     19.94 o 
  -2   6   3      209.53      215.59      8.45 o 
  -1   6   3       81.59       73.68      4.94 o 
   0   6   3       97.53       97.47      5.86 o 
   1   6   3       21.54       24.03      3.91 o 
   2   6   3       14.23        9.23      3.14 o 
  -9   7   3        0.03       -1.23      2.64 o 
  -8   7   3       34.00       27.48      4.82 o 
  -7   7   3       35.01       21.77      3.47 o 
  -6   7   3       74.65       70.32      4.81 o 
  -5   7   3      499.60      499.83     15.12 o 
  -4   7   3      407.53      433.92     13.68 o 
  -3   7   3      172.07      173.55      7.76 o 
  -2   7   3       90.78       88.18      5.55 o 
  -1   7   3        8.57        7.10      2.63 o 
   0   7   3        5.90        3.22      2.55 o 
   1   7   3       29.34       27.95      4.67 o 
  -9   8   3       16.64       26.08      5.26 o 
  -8   8   3       42.53       32.16      5.45 o 
  -7   8   3       14.67       17.08      3.63 o 
  -6   8   3       75.84       80.93      5.49 o 
  -5   8   3      196.88      197.14      8.68 o 
  -4   8   3        4.73        3.28      2.26 o 
  -3   8   3       54.17       47.48      4.33 o 
  -2   8   3        6.17        2.32      2.60 o 
  -1   8   3        3.89        2.24      2.53 o 
   0   8   3       19.41       23.77      4.45 o 
  -8   9   3        1.86       -1.56      2.85 o 
  -7   9   3       10.52        7.54      3.37 o 
  -6   9   3       17.58       22.93      3.99 o 
  -5   9   3       56.13       58.93      4.89 o 
  -4   9   3       67.87       61.80      5.13 o 
  -3   9   3       26.13       24.41      4.39 o 
  -2   9   3      130.06      136.00      8.04 o 
  -1   9   3       11.34       22.86      4.47 o 
  -6  10   3       64.94       75.36      5.26 o 
  -5  10   3       32.74       31.57      3.60 o 
  -4  10   3       19.39       21.07      5.35 o 
   0 -10   4        4.23        1.69      3.05 o 
   1 -10   4       35.11       35.93      5.42 o 
   2 -10   4        4.98        1.17      2.51 o 
   3 -10   4        4.31        8.01      2.92 o 
   4 -10   4        0.02       -3.06      2.04 o 
   5 -10   4        8.80        9.22      3.51 o 
  -2  -9   4        0.12        2.08      3.09 o 
  -1  -9   4       38.15       39.06      5.69 o 
   0  -9   4        8.11        7.31      3.14 o 
   1  -9   4        5.56        5.64      1.92 o 
   2  -9   4       13.17        5.47      2.53 o 
   3  -9   4       17.58       15.69      3.63 o 
   4  -9   4        6.10        2.06      2.51 o 
   5  -9   4       23.40       27.32      4.46 o 
   6  -9   4       11.24       11.28      3.67 o 
  -3  -8   4       14.10       12.46      4.28 o 
  -2  -8   4       20.90       18.00      4.44 o 
  -1  -8   4        0.01       -0.82      2.18 o 
   0  -8   4       40.12       44.24      2.76 o 
   1  -8   4      169.16      167.91      5.29 o 
   2  -8   4        0.03       -2.29      1.53 o 
   3  -8   4       91.76       99.67      5.82 o 
   4  -8   4      151.52      147.30      7.36 o 
   5  -8   4        0.46       -1.18      2.04 o 
   6  -8   4       10.99        8.19      3.01 o 
   7  -8   4       11.74        6.39      2.81 o 
  -4  -7   4       36.78       31.25      3.51 o 
  -3  -7   4       43.49       46.66      3.31 o 
  -2  -7   4        0.14       -1.09      1.40 o 
  -1  -7   4       47.94       51.91      2.91 o 
   0  -7   4       50.91       56.38      2.20 o 
   1  -7   4      139.55      137.23      3.91 o 
   2  -7   4       20.49       17.75      1.93 o 
   3  -7   4       10.81       11.71      1.77 o 
   4  -7   4       51.03       44.76      2.85 o 
   5  -7   4      174.07      186.68      5.87 o 
   6  -7   4        3.06        2.39      1.76 o 
   7  -7   4        1.93        1.14      1.62 o 
  -5  -6   4        0.24        1.18      2.16 o 
  -4  -6   4       10.50        9.33      3.22 o 
  -3  -6   4        1.30       -0.65      1.48 o 
  -2  -6   4      130.43      130.32      5.15 o 
  -1  -6   4        0.13       -0.83      0.74 o 
   0  -6   4        5.69        5.40      1.03 o 
   1  -6   4        0.92       -0.52      0.68 o 
   2  -6   4      131.18      130.67      3.86 o 
   3  -6   4      378.49      393.44      8.05 o 
   4  -6   4       15.13       16.52      2.04 o 
   5  -6   4       84.53       94.66      5.41 o 
   6  -6   4       63.75       56.06      3.33 o 
   7  -6   4        1.52       -2.18      1.45 o 
  -6  -5   4        0.17       -2.21      1.47 o 
  -5  -5   4       55.40       52.10      2.81 o 
  -4  -5   4      498.89      528.89     11.94 o 
  -3  -5   4       43.01       39.74      4.80 o 
  -2  -5   4       33.04       36.06      3.49 o 
  -1  -5   4      309.33      304.22      5.20 o 
   0  -5   4       19.84       31.87      1.47 o 
   1  -5   4       12.09        9.77      1.36 o 
   2  -5   4      207.13      186.81      6.87 o 
   3  -5   4      150.85      150.41      7.18 o 
   4  -5   4       66.84       67.31      3.03 o 
   5  -5   4        4.48        5.63      1.61 o 
   6  -5   4       17.36       15.34      2.30 o 
   7  -5   4       14.91       16.58      4.54 o 
  -7  -4   4        3.57        2.72      2.22 o 
  -6  -4   4       50.16       52.00      2.90 o 
  -5  -4   4       63.21       68.64      3.00 o 
  -4  -4   4      247.53      246.03      7.10 o 
  -3  -4   4       37.55       33.85      2.56 o 
  -2  -4   4      370.43      371.37      7.97 o 
  -1  -4   4      497.54      504.14      7.19 o 
   0  -4   4        1.44        0.04      0.60 o 
   1  -4   4       42.88       46.53      1.75 o 
   2  -4   4        4.69        4.66      1.13 o 
   3  -4   4       14.18       10.82      1.87 o 
   4  -4   4       45.66       42.53      3.39 o 
   5  -4   4       45.65       44.07      2.64 o 
   6  -4   4       11.76       14.39      2.96 o 
   7  -4   4        0.61        1.32      2.97 o 
  -7  -3   4       94.47      111.46     10.88 o 
  -6  -3   4       45.55       46.25      2.87 o 
  -5  -3   4        0.05       -1.59      1.06 o 
  -4  -3   4       76.09       76.64      2.77 o 
  -3  -3   4        4.24        0.90      1.06 o 
  -2  -3   4      120.09      113.42      3.62 o 
  -1  -3   4        3.25        3.77      0.71 o 
   0  -3   4      172.06      166.29      3.66 o 
   1  -3   4     1044.06     1078.36     15.63 o 
   2  -3   4     1541.76     1621.84     22.89 o 
   3  -3   4      116.46      120.90      3.66 o 
   4  -3   4       36.08       39.14      2.34 o 
   5  -3   4       15.36       12.34      1.86 o 
   6  -3   4      175.06      184.20      9.49 o 
   7  -3   4       39.47       37.79      5.82 o 
  -8  -2   4        0.10       -1.90      2.37 o 
  -7  -2   4        0.62        1.14      1.89 o 
  -6  -2   4       60.60       51.28      3.13 o 
  -5  -2   4        2.60        1.97      1.41 o 
  -4  -2   4      479.47      527.80      9.61 o 
  -3  -2   4      278.62      240.58      7.95 o 
  -2  -2   4      101.41       86.74      3.85 o 
  -1  -2   4        0.50       -1.02      0.68 o 
   0  -2   4       82.73       82.66      2.68 o 
   1  -2   4       62.35       54.21      1.47 o 
   2  -2   4      528.62      519.61     14.01 o 
   3  -2   4      400.81      434.40      8.17 o 
   4  -2   4        0.08       -1.36      0.96 o 
   5  -2   4        5.41        3.95      2.53 o 
   6  -2   4        0.32       -1.90      2.17 o 
   7  -2   4        0.58       -3.90      2.60 o 
  -8  -1   4      129.28      157.73      6.46 o 
  -7  -1   4      287.07      304.11     11.14 o 
  -6  -1   4       17.33       13.31      2.05 o 
  -5  -1   4       17.04       17.74      1.99 o 
  -4  -1   4      810.37      828.66     13.09 o 
  -3  -1   4     1124.74     1247.52     26.53 o 
  -2  -1   4       24.89       30.47      2.10 o 
  -1  -1   4        7.24        6.30      1.13 o 
   0  -1   4      195.04      192.74      5.87 o 
   1  -1   4      146.04      140.75      3.22 o 
   2  -1   4       55.29       51.28      1.97 o 
   3  -1   4        0.00       -0.83      1.33 o 
   4  -1   4       51.44       46.60      4.30 o 
   5  -1   4      110.13      113.13      7.03 o 
   6  -1   4       21.10       34.14      5.60 o 
  -8   0   4       11.39        5.46      3.41 o 
  -7   0   4       36.79       39.70      5.18 o 
  -6   0   4       12.33       11.63      1.79 o 
  -5   0   4       56.11       49.59      2.48 o 
  -4   0   4      325.07      358.13      6.83 o 
  -3   0   4       37.40       32.73      2.37 o 
  -2   0   4       79.79       77.92      3.06 o 
  -1   0   4      752.42      777.91     12.09 o 
   0   0   4      504.79      483.72      8.16 o 
   1   0   4     1391.67     1472.98     21.77 o 
   2   0   4      163.46      168.62      4.32 o 
   3   0   4       20.18       21.08      1.91 o 
   4   0   4       65.25       59.62      5.01 o 
   5   0   4       24.39       28.34      4.69 o 
   6   0   4        1.81       -2.59      2.62 o 
  -9   1   4       16.60       13.86      4.18 o 
  -8   1   4       39.17       45.25      5.80 o 
  -7   1   4      225.35      232.04     10.08 o 
  -6   1   4       22.98       24.10      2.19 o 
  -5   1   4      331.87      311.51      6.42 o 
  -4   1   4      589.60      558.69     13.69 o 
  -3   1   4       53.70       54.21      2.65 o 
  -2   1   4      339.71      363.16      6.54 o 
  -1   1   4       95.64       84.49      2.65 o 
   0   1   4      293.55      286.49      6.13 o 
   1   1   4      528.92      537.35      9.54 o 
   2   1   4      118.43      118.46      6.24 o 
   3   1   4      112.62      102.07      3.92 o 
   4   1   4       75.65       67.87      5.45 o 
   5   1   4       13.32       21.96      4.42 o 
   6   1   4        3.24        2.41      3.59 o 
  -9   2   4       29.43       28.57      5.04 o 
  -8   2   4        5.94        2.87      2.71 o 
  -7   2   4      327.08      350.59     12.35 o 
  -6   2   4       11.94        9.77      2.50 o 
  -5   2   4       75.61       64.55      2.52 o 
  -4   2   4       13.63       15.54      1.96 o 
  -3   2   4        3.81        2.91      0.74 o 
  -2   2   4       81.67       74.82      2.95 o 
  -1   2   4      425.53      427.57      7.61 o 
   0   2   4      865.41      907.77     18.37 o 
   1   2   4       64.47       59.99      2.64 o 
   2   2   4       21.57       22.47      1.98 o 
   3   2   4        0.08       -0.63      1.22 o 
   4   2   4        4.94        1.53      2.73 o 
   5   2   4        0.07       -2.99      2.90 o 
  -9   3   4        8.05        2.97      2.90 o 
  -8   3   4        0.33       -0.35      2.19 o 
  -6   3   4        7.17        9.03      1.94 o 
  -5   3   4      372.93      357.27      5.62 o 
  -4   3   4      558.97      530.84      9.31 o 
  -3   3   4      434.71      446.78      7.68 o 
  -2   3   4      222.18      217.84      7.52 o 
  -1   3   4      278.90      286.68      7.13 o 
   0   3   4       92.47       88.01      3.09 o 
   1   3   4        3.20        2.52      1.19 o 
   2   3   4       40.44       36.84      2.60 o 
   3   3   4        3.34        0.15      2.35 o 
   4   3   4       17.70       18.96      4.18 o 
 -10   4   4       19.31       15.77      4.40 o 
  -9   4   4      134.56      137.05      8.08 o 
  -8   4   4       23.49       16.21      3.53 o 
  -7   4   4        1.73        4.18      1.21 o 
  -6   4   4      109.59      102.01      2.71 o 
  -5   4   4      184.39      165.44      4.27 o 
  -4   4   4      399.72      452.89      7.93 o 
  -3   4   4       45.27       50.32      1.76 o 
  -2   4   4       99.55      100.54      5.31 o 
  -1   4   4        1.45        1.64      0.95 o 
   0   4   4        9.32        9.06      3.37 o 
   1   4   4       52.33       46.88      2.77 o 
   2   4   4        9.77        7.16      1.91 o 
   3   4   4        0.49        0.33      1.62 o 
  -8   5   4       11.07        9.23      3.00 o 
  -7   5   4       29.23       22.13      3.67 o 
  -6   5   4        8.68       10.64      2.69 o 
  -5   5   4       24.28       20.69      3.35 o 
  -4   5   4       59.67       61.24      4.31 o 
  -3   5   4      622.42      661.59     18.05 o 
  -1   5   4      166.66      164.79      7.22 o 
   0   5   4        4.57        1.95      1.88 o 
   1   5   4        1.36        2.45      2.05 o 
   2   5   4        9.64       14.71      3.40 o 
   3   5   4       27.84       27.89      4.95 o 
  -8   6   4        5.60        4.24      2.76 o 
  -7   6   4      188.14      188.16      8.65 o 
  -6   6   4      184.85      186.70      8.39 o 
  -5   6   4        0.85       -0.83      1.83 o 
  -4   6   4       91.09       90.60      5.51 o 
  -3   6   4      204.32      201.41      8.50 o 
  -2   6   4      157.30      162.10      7.49 o 
  -1   6   4       81.99       74.71      5.18 o 
   0   6   4       10.24        5.96      2.49 o 
   1   6   4       13.32       11.40      3.21 o 
   2   6   4        4.62        1.27      2.44 o 
  -8   7   4       42.36       39.41      4.24 o 
  -7   7   4      264.27      257.32     10.51 o 
  -6   7   4      192.02      169.67      8.05 o 
  -5   7   4       25.71       28.73      4.14 o 
  -4   7   4      101.26       98.67      5.98 o 
  -3   7   4        1.11       -1.30      1.63 o 
  -2   7   4       86.70       86.48      5.73 o 
  -1   7   4       15.57       15.68      3.51 o 
   0   7   4       13.22       14.32      3.49 o 
   1   7   4       21.38       17.98      4.08 o 
  -9   8   4        1.47        0.68      3.42 o 
  -7   8   4       81.49       70.20      5.46 o 
  -6   8   4       14.53       14.49      3.47 o 
  -5   8   4       48.51       42.94      4.24 o 
  -4   8   4       79.65       82.38      5.77 o 
  -3   8   4        0.48       -0.77      2.10 o 
  -2   8   4       53.20       52.81      4.97 o 
  -1   8   4        1.93       -0.03      2.54 o 
  -7   9   4       60.30       54.30      5.13 o 
  -6   9   4        1.24       -0.36      2.36 o 
  -5   9   4        6.00        9.86      3.45 o 
  -4   9   4      102.85      104.70      7.00 o 
  -3   9   4       18.01       11.39      3.72 o 
  -2   9   4        0.54        0.92      2.56 o 
   0 -10   5        3.81        3.23      3.23 o 
   2 -10   5        1.73       -2.71      1.81 o 
   3 -10   5        0.08       -3.00      2.00 o 
   4 -10   5       21.24       22.35      4.17 o 
   5 -10   5        0.23       -3.46      2.31 o 
  -2  -9   5        0.89       -0.68      2.86 o 
  -1  -9   5       28.37       32.70      5.80 o 
   0  -9   5        0.28       -1.82      2.42 o 
   1  -9   5       29.00       24.59      3.65 o 
   2  -9   5        1.07        0.56      2.00 o 
   3  -9   5       18.80       20.66      3.72 o 
   4  -9   5       78.47       82.25      5.73 o 
   5  -9   5        0.55        0.72      2.60 o 
   6  -9   5        0.21       -0.04      2.47 o 
  -3  -8   5       36.77       40.75      6.62 o 
  -2  -8   5       34.08       38.48      5.87 o 
  -1  -8   5       48.98       48.79      5.21 o 
   0  -8   5        1.85        1.28      1.48 o 
   1  -8   5       13.70        8.67      1.71 o 
   2  -8   5       11.04        9.75      1.83 o 
   3  -8   5        1.39        0.69      1.42 o 
   4  -8   5       25.34       26.23      2.70 o 
   5  -8   5        3.61        2.65      2.36 o 
   6  -8   5       17.43       27.61      4.39 o 
  -4  -7   5        1.68       -0.87      1.97 o 
  -3  -7   5        4.42        2.99      1.96 o 
  -2  -7   5       11.74       15.85      2.43 o 
  -1  -7   5        9.64        7.18      1.34 o 
   0  -7   5        0.19       -1.19      0.85 o 
   1  -7   5       18.01       17.71      1.64 o 
   2  -7   5      182.87      181.73      5.07 o 
   3  -7   5      130.37      138.39      5.40 o 
   4  -7   5        0.45       -0.74      1.37 o 
   5  -7   5      209.42      217.33      6.54 o 
   6  -7   5       19.43       22.52      2.90 o 
  -5  -6   5        1.39        0.01      2.08 o 
  -4  -6   5        5.04        0.45      1.85 o 
  -3  -6   5      155.84      164.52      5.78 o 
  -2  -6   5      363.21      369.21      8.71 o 
  -1  -6   5       96.12       90.36      2.80 o 
   0  -6   5        6.11        2.95      0.91 o 
   1  -6   5      137.82      124.42      4.35 o 
   2  -6   5      466.78      464.50      8.93 o 
   3  -6   5       90.76       90.39      3.58 o 
   4  -6   5       27.75       31.40      3.35 o 
   5  -6   5       57.91       56.63      3.24 o 
   6  -6   5        3.37        0.91      1.63 o 
   7  -6   5        3.17        4.61      2.04 o 
  -6  -5   5        0.79        0.92      1.97 o 
  -5  -5   5       37.33       36.09      3.65 o 
  -4  -5   5       67.62       80.37      5.14 o 
  -3  -5   5        3.77        1.10      1.99 o 
  -2  -5   5      396.13      397.53      8.80 o 
  -1  -5   5       56.21       55.61      2.04 o 
   0  -5   5        0.37       -0.41      0.62 o 
   1  -5   5       17.43       17.06      1.63 o 
   2  -5   5        9.18        8.39      1.44 o 
   3  -5   5        2.66        0.91      1.57 o 
   4  -5   5       69.35       67.78      5.08 o 
   5  -5   5       38.05       41.02      2.95 o 
   6  -5   5       48.96       55.65      3.31 o 
   7  -5   5        2.66       -1.31      3.03 o 
  -7  -4   5        0.31        0.41      1.93 o 
  -6  -4   5       29.95       24.39      4.37 o 
  -5  -4   5       16.97       14.76      2.65 o 
  -4  -4   5       99.68       96.64      4.30 o 
  -3  -4   5      193.04      181.37      8.99 o 
  -2  -4   5        2.79        1.71      1.08 o 
  -1  -4   5       66.56       60.92      1.98 o 
   0  -4   5      826.41      836.30     12.89 o 
   1  -4   5       58.24       35.96      2.15 o 
   2  -4   5      112.66      103.53      4.12 o 
   3  -4   5       17.50       18.44      1.93 o 
   4  -4   5      139.35      136.02      4.45 o 
   5  -4   5        7.49        9.30      1.85 o 
   6  -4   5        3.98        3.05      3.01 o 
  -7  -3   5       19.97       19.77      3.68 o 
  -6  -3   5        6.31        3.57      1.89 o 
  -5  -3   5        1.15       -1.88      1.96 o 
  -4  -3   5        3.40        0.36      1.53 o 
  -3  -3   5      242.36      223.53      7.92 o 
  -2  -3   5        4.21        4.95      1.51 o 
  -1  -3   5      325.25      312.79      8.55 o 
   0  -3   5     2356.53     2379.56     32.12 o 
   1  -3   5      441.69      442.75     12.20 o 
   2  -3   5       13.29       10.42      1.45 o 
   3  -3   5       53.25       49.95      2.50 o 
   4  -3   5        8.77        8.66      1.67 o 
   5  -3   5       81.54       89.84      3.84 o 
   6  -3   5        8.88       12.32      3.85 o 
  -8  -2   5       11.23        5.13      2.78 o 
  -7  -2   5       14.53       15.87      2.46 o 
  -6  -2   5       18.42       15.00      3.33 o 
  -4  -2   5        0.55       -0.23      1.49 o 
  -3  -2   5        3.74        3.72      1.58 o 
  -2  -2   5      248.29      255.73      7.53 o 
  -1  -2   5       32.88       28.61      2.09 o 
   0  -2   5       68.29       71.06      3.32 o 
   1  -2   5        0.67        0.68      0.63 o 
   2  -2   5       59.69       66.93      4.14 o 
   3  -2   5      243.35      248.14      9.27 o 
   4  -2   5       72.61       77.12      5.54 o 
   5  -2   5       10.37       18.75      4.18 o 
   6  -2   5        4.59        5.86      3.36 o 
  -8  -1   5       23.60       28.09      4.43 o 
  -7  -1   5        3.52        7.24      2.18 o 
  -6  -1   5        6.38        5.61      1.60 o 
  -5  -1   5       68.33       69.53      4.59 o 
  -4  -1   5      190.49      208.43      7.58 o 
  -3  -1   5       77.40       92.50      4.27 o 
  -2  -1   5       60.43       68.01      3.19 o 
  -1  -1   5       27.71       23.45      1.83 o 
   0  -1   5      147.15      132.86      4.29 o 
   1  -1   5      339.47      315.31      6.10 o 
   2  -1   5       69.13       65.64      3.04 o 
   3  -1   5      191.43      189.86      8.33 o 
   4  -1   5       40.63       48.20      5.63 o 
   5  -1   5       41.82       44.16      5.89 o 
   6  -1   5       12.79       14.51      4.36 o 
  -9   0   5       25.21       35.51      4.16 o 
  -8   0   5       10.25        8.72      2.38 o 
  -7   0   5       55.92       60.10      3.32 o 
  -6   0   5      193.74      184.77      5.23 o 
  -5   0   5      254.72      239.93      8.57 o 
  -4   0   5      432.70      476.70     12.58 o 
  -3   0   5       20.54       17.66      1.81 o 
  -2   0   5     1650.94     1801.67     35.25 o 
  -1   0   5      312.68      325.33      6.32 o 
   0   0   5      295.94      305.95      6.07 o 
   1   0   5       22.77       28.69      1.79 o 
   2   0   5      118.34      139.40     14.14 o 
   3   0   5      168.27      184.34      8.51 o 
   4   0   5       88.97       90.46      6.33 o 
   5   0   5        3.59        2.81      2.95 o 
  -9   1   5       49.86       63.93      4.45 o 
  -8   1   5      138.05      140.75      6.69 o 
  -7   1   5        0.02       -1.06      1.14 o 
  -6   1   5       39.18       34.27      2.23 o 
  -5   1   5       89.66       79.60      4.42 o 
  -4   1   5       34.17       35.44      2.68 o 
  -3   1   5      140.43      156.77      4.97 o 
  -2   1   5        7.54        5.77      1.31 o 
  -1   1   5       40.06       33.83      1.76 o 
   0   1   5        3.34        3.91      1.09 o 
   1   1   5       59.80       50.66      2.43 o 
   2   1   5      639.05      682.42     12.56 o 
   3   1   5      109.33      121.49      6.96 o 
   4   1   5       10.12       12.14      3.65 o 
   5   1   5        9.47       14.26      4.65 o 
  -9   2   5        0.29        1.45      2.08 o 
  -8   2   5       89.55       88.83      3.96 o 
  -7   2   5      289.71      272.04      8.47 o 
  -6   2   5      402.01      383.46      7.54 o 
  -5   2   5      378.82      399.14     10.89 o 
  -4   2   5       26.06       33.93      2.28 o 
  -3   2   5      155.84      149.92      3.80 o 
  -2   2   5      746.41      772.41     12.57 o 
  -1   2   5     1051.57     1128.08     17.56 o 
   0   2   5       78.18       77.03      4.84 o 
   1   2   5       12.70       14.91      1.78 o 
   2   2   5       91.18       87.98      4.44 o 
   3   2   5       11.52        8.36      3.14 o 
   4   2   5       14.89       20.72      4.89 o 
  -9   3   5       12.21       15.65      2.66 o 
  -8   3   5       82.63       82.12      4.06 o 
  -7   3   5      448.34      446.70     14.39 o 
  -6   3   5        0.05       -0.90      1.22 o 
  -5   3   5      515.71      536.23     10.08 o 
  -4   3   5       33.21       35.36      2.11 o 
  -3   3   5       12.78       12.35      3.40 o 
  -2   3   5       41.10       43.32      2.00 o 
  -1   3   5        6.05        7.07      1.34 o 
   0   3   5        4.63        4.73      1.91 o 
   1   3   5      121.92      126.45      8.04 o 
   2   3   5       80.23       82.22      3.85 o 
   3   3   5       32.99       30.92      3.30 o 
   4   3   5        8.80       12.59      4.00 o 
  -7   4   5      313.81      312.69     12.46 o 
  -6   4   5       90.77       81.48      5.69 o 
  -5   4   5       18.48       18.41      3.39 o 
  -4   4   5       19.40       16.10      3.12 o 
  -3   4   5      783.56      813.29     21.40 o 
  -2   4   5       66.66       60.06      4.24 o 
  -1   4   5        5.96        3.22      1.88 o 
   0   4   5       84.61       78.02      4.82 o 
   1   4   5      224.19      221.27      9.03 o 
   2   4   5        0.00        1.00      1.99 o 
   3   4   5       24.89       30.41      4.64 o 
  -9   5   5        0.01        1.30      2.86 o 
  -8   5   5       24.35       35.12      5.36 o 
  -7   5   5        7.63        5.81      2.74 o 
  -6   5   5        0.03        0.58      2.12 o 
  -5   5   5       97.35       95.70      5.90 o 
  -4   5   5      106.50      107.54      6.12 o 
  -3   5   5      561.96      600.40     17.40 o 
  -2   5   5       40.78       42.43      3.87 o 
  -1   5   5      160.40      160.26      7.45 o 
   0   5   5       33.11       27.25      4.00 o 
   1   5   5        0.19       -2.17      1.81 o 
   2   5   5       40.28       44.17      4.73 o 
  -9   6   5       55.13       62.80      5.86 o 
  -8   6   5       11.45       18.63      3.96 o 
  -7   6   5        8.61        7.51      3.05 o 
  -6   6   5        1.53        1.26      2.06 o 
  -5   6   5       97.66       96.50      6.08 o 
  -4   6   5       62.21       67.11      5.08 o 
  -3   6   5        7.32        5.39      2.49 o 
  -2   6   5        2.25        2.54      2.13 o 
  -1   6   5        6.32        3.40      2.42 o 
   0   6   5       32.01       38.48      4.92 o 
   1   6   5       17.48       28.22      4.65 o 
  -8   7   5        0.61        0.58      2.26 o 
  -7   7   5       32.99       33.14      4.77 o 
  -6   7   5        0.65       -1.09      1.82 o 
  -5   7   5       36.46       39.11      4.13 o 
  -4   7   5       64.39       60.34      5.03 o 
  -3   7   5        1.30        1.28      2.12 o 
  -2   7   5       16.04       14.42      3.55 o 
  -1   7   5       66.82       65.60      5.50 o 
   0   7   5       19.64       11.08      3.69 o 
  -8   8   5       44.41       49.58      5.13 o 
  -7   8   5        0.04        1.95      2.49 o 
  -6   8   5       56.81       57.49      5.15 o 
  -5   8   5      123.46      121.92      7.35 o 
  -4   8   5       32.53       40.07      5.14 o 
  -3   8   5       38.11       37.24      5.15 o 
  -2   8   5       55.50       51.25      5.22 o 
  -7   9   5        2.70        4.73      3.04 o 
  -6   9   5        3.71        4.30      2.95 o 
  -5   9   5        3.97        3.62      2.95 o 
  -4   9   5        1.07       -1.97      2.62 o 
   1 -10   6       57.93       75.82      5.30 o 
   2 -10   6       82.25      103.06      6.44 o 
   3 -10   6       39.55       47.36      5.71 o 
  -2  -9   6        1.06        4.15      3.69 o 
  -1  -9   6        0.03       -0.76      3.03 o 
   1  -9   6       26.74       21.68      3.46 o 
   2  -9   6        8.46        4.09      2.41 o 
   3  -9   6       12.76        8.62      2.91 o 
   4  -9   6       28.24       21.69      4.14 o 
   5  -9   6       54.32       63.05      5.39 o 
  -3  -8   6        4.40        1.37      2.01 o 
  -2  -8   6        8.65        7.49      3.47 o 
  -1  -8   6        1.62        0.56      1.52 o 
   0  -8   6       51.94       48.26      3.82 o 
   1  -8   6        0.23       -1.85      1.24 o 
   2  -8   6        2.78        5.99      2.89 o 
   3  -8   6        8.51        6.99      1.84 o 
   4  -8   6       12.47       14.67      2.48 o 
   5  -8   6      194.01      218.46      6.95 o 
  -4  -7   6       28.83       23.76      3.40 o 
  -3  -7   6        0.59       -1.24      1.64 o 
  -2  -7   6        8.29        7.58      2.07 o 
  -1  -7   6       99.45       94.46      3.38 o 
   0  -7   6      145.10      146.18      3.81 o 
   1  -7   6       44.54       52.86      2.73 o 
   2  -7   6       39.82       34.68      3.31 o 
   3  -7   6      116.59      108.28      4.19 o 
   4  -7   6        5.08        4.18      2.45 o 
   5  -7   6        5.50        8.68      2.07 o 
   6  -7   6       22.62       23.29      3.61 o 
  -5  -6   6       31.49       33.32      3.82 o 
  -4  -6   6      197.63      215.50      8.40 o 
  -3  -6   6        0.02       -0.29      1.57 o 
  -2  -6   6        0.41        0.59      1.44 o 
  -1  -6   6      120.89      130.04      3.47 o 
   0  -6   6        1.02        1.33      1.63 o 
   1  -6   6        0.03       -1.18      0.90 o 
   2  -6   6        4.56        1.92      1.90 o 
   3  -6   6       36.53       38.05      2.59 o 
   4  -6   6       23.68       24.17      3.58 o 
   5  -6   6       16.44       21.08      2.67 o 
   6  -6   6       34.68       40.41      3.29 o 
  -6  -5   6        3.11        0.28      2.71 o 
  -5  -5   6        0.36        2.08      2.40 o 
  -4  -5   6        5.03        2.17      1.76 o 
  -3  -5   6       54.62       53.31      3.44 o 
  -2  -5   6       29.87       25.61      2.55 o 
  -1  -5   6      412.59      409.73      7.89 o 
   0  -5   6      244.52      245.37     11.26 o 
   1  -5   6        3.60        0.92      1.24 o 
   2  -5   6      107.44      100.44      3.61 o 
   3  -5   6      247.46      249.70      6.35 o 
   4  -5   6       42.52       40.48      2.68 o 
   5  -5   6        5.55        3.43      1.72 o 
   6  -5   6        4.74        3.87      1.94 o 
  -7  -4   6       20.55       29.82      5.15 o 
  -6  -4   6       20.96       18.73      3.97 o 
  -5  -4   6      114.84      109.79      6.49 o 
  -4  -4   6       58.82       65.62      4.76 o 
  -3  -4   6       61.02       57.99      4.05 o 
  -2  -4   6       33.59       28.31      3.18 o 
  -1  -4   6       69.81       71.79      3.92 o 
   0  -4   6       26.07       26.12      1.99 o 
   1  -4   6        1.31        1.09      0.96 o 
   2  -4   6       28.84       27.99      2.12 o 
   3  -4   6        8.29        6.95      1.61 o 
   4  -4   6        1.64       -0.31      2.50 o 
   5  -4   6       11.75       10.80      2.78 o 
   6  -4   6        1.46       -2.58      2.86 o 
  -7  -3   6        5.43        5.39      2.90 o 
  -6  -3   6       51.78       47.43      4.54 o 
  -5  -3   6       13.06       16.99      3.55 o 
  -4  -3   6       18.29       20.81      3.30 o 
  -3  -3   6       45.52       36.26      3.09 o 
  -2  -3   6      322.90      312.29      9.22 o 
  -1  -3   6      880.17      878.99     19.53 o 
   0  -3   6      422.66      407.01     10.81 o 
   1  -3   6      226.76      195.63     15.51 o 
   2  -3   6       57.60       52.57      3.68 o 
   3  -3   6       36.47       31.10      2.36 o 
   4  -3   6        0.66       -0.26      2.10 o 
   5  -3   6       42.52       42.02      5.78 o 
   6  -3   6        0.09       -1.81      2.72 o 
  -8  -2   6       31.64       33.53      3.82 o 
  -7  -2   6       35.58       30.35      4.64 o 
  -6  -2   6       17.17        9.99      3.08 o 
  -5  -2   6       45.21       45.86      3.99 o 
  -4  -2   6       23.73       25.59      3.28 o 
  -3  -2   6      339.16      322.50      9.65 o 
  -2  -2   6     1884.29     1943.74     39.00 o 
  -1  -2   6      472.25      453.13     11.36 o 
   0  -2   6       62.49       60.42      2.43 o 
   1  -2   6      240.50      227.12      8.86 o 
   2  -2   6       61.88       57.70      4.17 o 
   3  -2   6       31.28       29.00      4.15 o 
   4  -2   6        9.96       12.05      3.59 o 
   5  -2   6        7.17        7.28      3.28 o 
  -8  -1   6        0.47        0.68      1.77 o 
  -7  -1   6        6.20        4.49      2.94 o 
  -6  -1   6      153.94      143.07      7.15 o 
  -5  -1   6        3.08        0.79      1.60 o 
  -4  -1   6      184.70      197.19      7.31 o 
  -3  -1   6       13.05        9.18      1.85 o 
  -2  -1   6      363.16      321.55      8.69 o 
  -1  -1   6        3.24        0.54      1.04 o 
   0  -1   6       43.37       45.83      2.15 o 
   1  -1   6       25.31       23.58      4.35 o 
   2  -1   6      135.64      132.93      6.53 o 
   3  -1   6        0.43       -0.94      2.18 o 
   4  -1   6        5.94        1.51      2.54 o 
   5  -1   6        4.78        2.49      2.87 o 
  -9   0   6        5.56       11.29      3.29 o 
  -8   0   6      232.92      237.06     11.15 o 
  -7   0   6       26.56       33.07      4.59 o 
  -6   0   6       10.90       10.59      2.59 o 
  -5   0   6        0.15       -1.36      1.15 o 
  -4   0   6        2.70        1.82      1.35 o 
  -3   0   6      490.53      476.17     11.76 o 
  -2   0   6       54.52       46.38      2.65 o 
  -1   0   6       14.01       11.63      1.38 o 
   0   0   6      812.48      815.07     13.50 o 
   1   0   6       74.42       81.03      2.99 o 
   2   0   6      177.49      174.65      7.94 o 
   3   0   6        0.85        0.08      2.59 o 
   4   0   6        9.56        9.37      3.60 o 
   5   0   6        6.90        7.83      3.86 o 
  -9   1   6        0.46       -1.17      1.63 o 
  -8   1   6        3.48        0.95      1.54 o 
  -7   1   6       18.27       19.68      3.73 o 
  -6   1   6       44.51       39.43      3.51 o 
  -5   1   6      136.75      140.59      5.92 o 
  -4   1   6     1172.14     1186.30     25.11 o 
  -3   1   6      974.28      997.37     16.17 o 
  -2   1   6        1.40        1.05      1.10 o 
  -1   1   6      669.14      729.63     12.44 o 
   0   1   6      602.63      611.33     33.66 o 
   1   1   6        5.90        4.63      1.34 o 
   2   1   6       39.32       41.19      2.64 o 
   3   1   6       31.61       36.31      5.13 o 
   4   1   6       50.80       65.15      7.03 o 
  -9   2   6        1.75        5.41      2.04 o 
  -8   2   6       88.92       85.31      3.75 o 
  -7   2   6      832.98      829.80     20.90 o 
  -6   2   6       60.07       60.79      4.08 o 
  -5   2   6      640.02      650.45     15.55 o 
  -4   2   6      408.43      391.88      7.97 o 
  -3   2   6       14.89       11.53      2.06 o 
  -2   2   6       15.22       19.63      1.66 o 
  -1   2   6        9.52        9.06      1.61 o 
   0   2   6       18.24       17.18      1.94 o 
   1   2   6        7.31        7.12      1.57 o 
   2   2   6       12.00        6.57      1.82 o 
   3   2   6       34.20       41.34      5.69 o 
   4   2   6       24.45       31.30      5.54 o 
  -9   3   6       10.57       13.30      2.22 o 
  -8   3   6       96.94       85.73      5.41 o 
  -7   3   6        0.44       -0.19      1.67 o 
  -6   3   6      266.93      277.16      6.93 o 
  -5   3   6      179.14      171.55      4.73 o 
  -4   3   6      104.82      104.20      3.31 o 
  -3   3   6       33.14       32.15      1.98 o 
  -2   3   6      123.92      133.01      4.57 o 
  -1   3   6      461.96      482.23      9.54 o 
   0   3   6      250.48      253.67      8.83 o 
   1   3   6       10.01        7.59      2.92 o 
   2   3   6       11.86       17.48      3.74 o 
   3   3   6        8.34       12.69      4.30 o 
  -8   4   6       58.14       54.22      5.65 o 
  -7   4   6      173.77      175.46      9.30 o 
  -6   4   6      191.25      192.20      9.42 o 
  -5   4   6      169.83      144.36      7.69 o 
  -4   4   6       77.95       79.87      5.53 o 
  -3   4   6      195.41      212.13      8.98 o 
  -2   4   6       74.00       73.32      4.95 o 
  -1   4   6        7.81        4.77      2.15 o 
   0   4   6       11.19       13.26      2.91 o 
   1   4   6        0.21       -0.95      1.90 o 
   2   4   6       28.61       28.18      4.31 o 
  -9   5   6       56.20       60.20      6.17 o 
  -8   5   6        1.23        1.23      2.73 o 
  -7   5   6        1.81        2.92      2.50 o 
  -6   5   6       51.65       42.16      4.50 o 
  -5   5   6      304.48      296.71     11.72 o 
  -4   5   6      355.85      360.50     12.96 o 
  -3   5   6      180.13      179.94      8.44 o 
  -2   5   6       64.17       64.33      4.94 o 
  -1   5   6       45.23       52.44      4.47 o 
   0   5   6        3.27        1.83      2.31 o 
   1   5   6        1.38        3.06      2.67 o 
  -9   6   6        6.79        9.42      3.76 o 
  -8   6   6        3.75        5.67      3.00 o 
  -7   6   6       37.70       42.34      5.44 o 
  -6   6   6      113.01      115.13      7.12 o 
  -5   6   6      233.75      238.43     10.41 o 
  -4   6   6       23.27       25.03      4.12 o 
  -3   6   6        0.02       -2.86      2.00 o 
  -2   6   6       39.04       36.98      4.78 o 
  -1   6   6        0.02       -2.79      1.86 o 
   0   6   6       57.90       60.40      5.40 o 
  -9   7   6        3.53        0.96      2.92 o 
  -8   7   6       26.00       26.02      4.77 o 
  -7   7   6      146.04      123.00      7.59 o 
  -6   7   6        9.72       12.49      3.37 o 
  -5   7   6        0.51       -0.19      2.09 o 
  -4   7   6       29.00       34.39      4.86 o 
  -3   7   6        0.73       -0.99      2.27 o 
  -2   7   6        4.98        4.14      2.90 o 
  -1   7   6       13.70       19.84      4.28 o 
  -8   8   6        0.00       -0.28      2.78 o 
  -7   8   6        4.65        3.28      2.77 o 
  -6   8   6       62.03       58.16      5.47 o 
  -5   8   6       31.83       30.29      4.86 o 
  -4   8   6        6.39        5.22      3.04 o 
  -3   8   6      157.79      201.64     10.28 o 
   0  -9   7       47.07       48.92      4.32 o 
   1  -9   7        6.16        3.64      2.56 o 
   2  -9   7       40.15       40.12      4.77 o 
   3  -9   7       44.97       49.30      4.83 o 
   4  -9   7       16.49       24.04      4.30 o 
  -3  -8   7       12.68       12.26      5.67 o 
  -2  -8   7       18.14       25.03      3.24 o 
  -1  -8   7       37.30       46.63      3.39 o 
   0  -8   7        9.35        7.01      1.84 o 
   1  -8   7       23.43       20.24      2.49 o 
   2  -8   7        0.51        0.70      1.51 o 
   3  -8   7        0.39       -1.60      1.50 o 
   4  -8   7        0.55        0.32      1.78 o 
   5  -8   7        7.19        6.95      2.46 o 
  -4  -7   7       69.00       74.50      6.43 o 
  -3  -7   7       66.17       64.30      3.91 o 
  -2  -7   7        3.47        1.04      2.31 o 
  -1  -7   7        4.17        3.83      1.35 o 
   0  -7   7        1.38       -0.73      1.13 o 
   1  -7   7       59.04       60.45      3.28 o 
   2  -7   7       27.80       36.89      3.04 o 
   3  -7   7       47.89       47.75      3.00 o 
   4  -7   7        1.32       -0.20      1.51 o 
   5  -7   7       25.65       21.77      4.70 o 
  -5  -6   7       22.57       26.59      4.55 o 
  -4  -6   7        0.04        2.30      2.56 o 
  -3  -6   7       50.17       54.52      4.47 o 
  -2  -6   7       28.71       20.50      3.35 o 
  -1  -6   7        8.75        9.74      2.46 o 
   0  -6   7       13.32       10.56      2.33 o 
   1  -6   7       84.16       81.93      3.41 o 
   2  -6   7      100.13       98.18      3.86 o 
   3  -6   7        8.75       10.66      2.08 o 
   4  -6   7       26.62       27.60      3.00 o 
   5  -6   7        2.30        1.79      1.74 o 
  -6  -5   7       63.99       77.29      6.04 o 
  -5  -5   7       26.31       23.16      4.10 o 
  -4  -5   7        3.85        5.01      2.68 o 
  -3  -5   7      674.92      772.81     19.86 o 
  -2  -5   7       78.97       78.68      4.76 o 
  -1  -5   7        2.95        1.15      1.82 o 
   0  -5   7       39.08       36.92      2.73 o 
   1  -5   7       17.53       18.10      2.02 o 
   2  -5   7        0.49       -0.52      1.09 o 
   3  -5   7        0.62       -0.10      1.26 o 
   4  -5   7        0.11       -1.18      1.26 o 
   5  -5   7        1.01        0.05      1.68 o 
  -7  -4   7        8.10        9.65      3.51 o 
  -6  -4   7        0.13       -2.06      1.92 o 
  -5  -4   7        1.79        0.31      2.00 o 
  -4  -4   7      101.89       97.18      5.72 o 
  -3  -4   7       17.35       21.62      3.26 o 
  -2  -4   7       23.36       27.31      3.35 o 
  -1  -4   7      194.21      199.92      7.17 o 
   0  -4   7      179.44      183.57      6.91 o 
   1  -4   7      279.14      259.12      8.80 o 
   2  -4   7      100.20       93.44      3.64 o 
   3  -4   7        0.54        0.12      1.42 o 
   4  -4   7       29.93       36.36      5.03 o 
   5  -4   7       40.55       62.05      7.04 o 
  -7  -3   7       18.19       20.75      4.33 o 
  -6  -3   7       40.20       36.98      4.73 o 
  -5  -3   7       50.60       52.89      4.50 o 
  -4  -3   7      246.13      257.21      9.42 o 
  -3  -3   7      345.91      349.91     10.76 o 
  -2  -3   7       10.82        9.74      2.13 o 
  -1  -3   7        1.96        3.49      1.55 o 
   0  -3   7      137.32      125.22      5.41 o 
   1  -3   7      151.96      138.66      6.09 o 
   2  -3   7      100.65       90.25      5.33 o 
   3  -3   7        0.18       -1.55      1.92 o 
   4  -3   7        3.94        2.36      2.59 o 
   5  -3   7        0.12        1.85      2.91 o 
  -8  -2   7       83.50       92.99      6.80 o 
  -7  -2   7        2.63        2.27      2.44 o 
  -6  -2   7       16.95       16.68      3.50 o 
  -5  -2   7      100.80      121.28      6.41 o 
  -4  -2   7      107.11      110.10      5.54 o 
  -3  -2   7       35.75       34.32      2.94 o 
  -2  -2   7        1.63        3.05      1.44 o 
  -1  -2   7       80.88       75.48      3.92 o 
   0  -2   7      117.81      123.24     11.85 o 
   1  -2   7       62.47       52.33      3.89 o 
   2  -2   7       31.33       36.03      4.35 o 
   3  -2   7       28.85       38.17      4.86 o 
   4  -2   7       38.56       46.75      6.13 o 
   5  -2   7       45.70       47.69      6.76 o 
  -8  -1   7        2.38       -0.56      2.30 o 
  -7  -1   7        3.85        0.82      2.15 o 
  -6  -1   7       59.82       50.28      4.28 o 
  -5  -1   7       17.22       17.43      2.97 o 
  -4  -1   7       32.90       33.03      2.94 o 
  -3  -1   7       20.58       21.80      2.28 o 
  -2  -1   7       13.56        9.96      1.83 o 
  -1  -1   7      456.95      458.54     13.39 o 
   0  -1   7      118.64      110.43      5.55 o 
   1  -1   7       20.13       28.58      3.54 o 
   2  -1   7       64.10       70.53      5.24 o 
   3  -1   7       79.22       91.64      6.48 o 
   4  -1   7       14.23       11.28      4.26 o 
  -9   0   7        0.01       -1.09      2.44 o 
  -8   0   7       16.70       18.58      3.91 o 
  -7   0   7       16.18       13.40      3.44 o 
  -6   0   7       37.65       43.48      3.86 o 
  -5   0   7      197.05      213.69      7.92 o 
  -4   0   7       72.89       70.89      3.97 o 
  -3   0   7       80.78       80.89      3.87 o 
  -2   0   7       74.34       72.15      2.89 o 
  -1   0   7       25.92       22.24      2.00 o 
   0   0   7        2.06        2.44      1.28 o 
   1   0   7        2.79       -0.88      1.81 o 
   2   0   7      136.65      153.48      7.98 o 
   3   0   7        8.17        7.73      3.39 o 
   4   0   7        1.95       -1.38      3.04 o 
  -9   1   7        0.27       -1.08      2.42 o 
  -8   1   7       54.50       42.94      4.36 o 
  -7   1   7      364.42      347.32     11.72 o 
  -6   1   7       81.91       78.10      4.76 o 
  -5   1   7        0.03       -1.30      1.22 o 
  -4   1   7       13.92       19.54      2.41 o 
  -3   1   7        0.98       -0.23      0.79 o 
  -2   1   7       92.70       86.03      3.18 o 
  -1   1   7       96.23       90.99      3.36 o 
   0   1   7      174.07      175.82      5.04 o 
   1   1   7       67.77       60.34      3.80 o 
   2   1   7        0.96       -1.73      2.36 o 
   3   1   7        3.74        3.22      3.42 o 
  -9   2   7       57.79       64.33      5.33 o 
  -8   2   7       27.91       30.57      4.35 o 
  -7   2   7       35.94       36.45      3.46 o 
  -6   2   7       90.78       95.06      4.99 o 
  -5   2   7       13.69       12.90      4.84 o 
  -4   2   7        5.33        4.00      1.28 o 
  -3   2   7      285.34      292.22      6.66 o 
  -2   2   7      203.42      214.33      5.65 o 
  -1   2   7        3.81        1.82      1.24 o 
   0   2   7        0.82        0.85      1.55 o 
   1   2   7       56.53       49.27      2.95 o 
   2   2   7       14.85       17.18      4.27 o 
   3   2   7        4.75        7.01      3.67 o 
  -9   3   7       42.90       41.90      4.04 o 
  -8   3   7       12.07       15.92      3.15 o 
  -7   3   7       10.89       13.99      2.83 o 
  -6   3   7      854.60      890.93     16.00 o 
  -5   3   7       19.47       19.49      6.19 o 
  -4   3   7       73.00       73.52      3.74 o 
  -3   3   7       72.97       72.33      5.21 o 
  -2   3   7        4.97        3.35      1.32 o 
  -1   3   7        0.02       -2.11      1.40 o 
   0   3   7       22.09       21.41      3.41 o 
   1   3   7       11.65       10.54      2.94 o 
  -9   4   7        4.15        2.08      3.50 o 
  -8   4   7       29.24       40.09      6.13 o 
  -7   4   7      131.90      134.54      8.53 o 
  -6   4   7       37.56       50.19      5.92 o 
  -5   4   7      381.50      384.62     14.27 o 
  -4   4   7      424.69      425.25     14.80 o 
  -3   4   7       54.82       57.81      4.92 o 
  -2   4   7       61.77       60.83      4.81 o 
  -1   4   7       29.85       27.46      3.87 o 
   0   4   7       14.63       12.98      3.05 o 
   1   4   7       19.64       22.93      3.81 o 
  -9   5   7        0.50        0.44      3.06 o 
  -8   5   7       95.95      103.00      7.82 o 
  -7   5   7       73.70       81.54      6.63 o 
  -6   5   7      226.75      230.24     10.82 o 
  -5   5   7        1.70        1.90      2.51 o 
  -4   5   7      255.74      272.11     11.40 o 
  -3   5   7      272.92      299.88     11.91 o 
  -2   5   7        0.29       -1.04      2.04 o 
  -1   5   7        1.65       -2.27      1.97 o 
   0   5   7        0.19        0.19      2.23 o 
  -9   6   7       18.72       23.71      5.27 o 
  -8   6   7       77.80       71.00      6.41 o 
  -7   6   7       32.95       30.61      5.06 o 
  -6   6   7        4.93        0.06      2.47 o 
  -5   6   7       11.98       10.82      3.47 o 
  -4   6   7       70.44       69.60      5.78 o 
  -3   6   7       19.99       22.64      4.26 o 
  -2   6   7        7.96        4.81      2.97 o 
  -1   6   7        2.86       -0.37      2.32 o 
  -8   7   7       12.86       18.68      4.37 o 
  -7   7   7        3.09        2.04      2.68 o 
  -6   7   7       31.98       33.90      5.00 o 
  -5   7   7        0.79        0.47      2.47 o 
  -4   7   7        8.70        6.91      3.39 o 
  -3   7   7       16.15       19.36      4.18 o 
  -2   7   7        5.44        1.03      2.83 o 
  -6   8   7       61.70       57.28      5.73 o 
  -5   8   7        8.37        2.99      3.33 o 
   0  -9   8        2.88        0.04      2.28 o 
   1  -9   8        0.13       -0.97      1.72 o 
   2  -9   8        8.73        8.67      2.18 o 
  -3  -8   8        2.13        0.04      2.63 o 
  -2  -8   8       12.43       12.64      3.39 o 
  -1  -8   8        0.02       -2.28      1.99 o 
   0  -8   8        0.67       -0.37      2.30 o 
   1  -8   8       61.47       60.75      5.31 o 
   2  -8   8       67.71       63.26      3.64 o 
   3  -8   8        1.59        0.57      1.69 o 
   4  -8   8       43.25       50.61      5.83 o 
  -4  -7   8        5.80       11.91      3.60 o 
  -3  -7   8       41.74       48.19      4.60 o 
  -2  -7   8       54.75       51.28      4.33 o 
  -1  -7   8        0.12       -2.38      1.59 o 
   0  -7   8       65.45       61.69      3.58 o 
   1  -7   8       34.13       41.34      5.92 o 
   2  -7   8       59.41       68.47      3.54 o 
   3  -7   8       10.67        6.55      2.65 o 
   4  -7   8        1.00       -1.45      1.69 o 
  -5  -6   8       14.84       18.13      3.95 o 
  -4  -6   8       10.92       12.35      3.59 o 
  -3  -6   8        1.35       -0.37      1.90 o 
  -2  -6   8        0.28       -2.25      1.50 o 
  -1  -6   8        0.06       -2.03      1.38 o 
   0  -6   8        3.92        2.49      2.12 o 
   1  -6   8        0.20       -1.29      1.31 o 
   2  -6   8        1.38       -0.05      1.30 o 
   3  -6   8        7.33        7.92      4.05 o 
   4  -6   8       61.23       65.14      3.74 o 
  -6  -5   8       45.75       61.64      5.58 o 
  -5  -5   8        9.34        9.35      3.10 o 
  -4  -5   8        2.83        3.51      2.38 o 
  -3  -5   8        0.11       -0.36      1.88 o 
  -2  -5   8      170.08      150.08      6.81 o 
  -1  -5   8        1.13       -1.13      1.72 o 
   0  -5   8      119.73      108.05      5.59 o 
   1  -5   8       34.51       29.43      3.78 o 
   2  -5   8        5.76        5.65      2.40 o 
   3  -5   8       36.85       42.80      4.35 o 
   4  -5   8        8.10        7.14      3.13 o 
  -7  -4   8        2.16        5.69      3.44 o 
  -6  -4   8        0.69        3.17      2.71 o 
  -5  -4   8       14.39       17.04      3.47 o 
  -4  -4   8        1.02       -0.55      1.97 o 
  -3  -4   8       44.67       39.31      3.69 o 
  -2  -4   8      864.05      864.45     20.86 o 
  -1  -4   8      711.27      703.68     17.67 o 
   0  -4   8      125.17      108.20      5.55 o 
   1  -4   8       25.02       16.01      3.01 o 
   2  -4   8        1.54        0.55      2.14 o 
   3  -4   8        0.04        0.29      2.23 o 
   4  -4   8        1.82        2.08      2.88 o 
  -7  -3   8        0.40       -0.79      2.30 o 
  -6  -3   8       20.37       22.08      4.19 o 
  -5  -3   8        9.95       10.49      2.85 o 
  -4  -3   8       10.94       11.42      2.78 o 
  -3  -3   8        8.43       10.94      2.46 o 
  -2  -3   8        0.53        0.90      1.51 o 
  -1  -3   8      106.90      103.94      5.19 o 
   0  -3   8      254.36      232.49      8.30 o 
   1  -3   8       12.84       13.67      2.76 o 
   2  -3   8       39.48       32.44      4.35 o 
   3  -3   8       72.34       73.87      5.67 o 
   4  -3   8        0.46       -0.91      2.72 o 
  -8  -2   8       10.08        8.73      3.32 o 
  -7  -2   8       27.09       31.57      4.81 o 
  -6  -2   8       18.94       26.11      4.06 o 
  -5  -2   8       76.04       78.19      5.13 o 
  -4  -2   8        0.91        1.54      1.85 o 
  -3  -2   8       39.24       38.80      3.26 o 
  -2  -2   8      174.14      160.31      6.30 o 
  -1  -2   8      322.78      303.84     12.75 o 
   0  -2   8        5.34        4.08      2.09 o 
   1  -2   8      128.89      125.71      6.37 o 
   2  -2   8       66.50       60.08      4.94 o 
   3  -2   8        7.54        5.23      3.18 o 
   4  -2   8        8.61        7.63      3.65 o 
  -8  -1   8       13.53       11.90      3.50 o 
  -7  -1   8       57.14       51.75      4.71 o 
  -6  -1   8       62.83       63.94      4.86 o 
  -5  -1   8       26.22       28.80      3.77 o 
  -4  -1   8        0.13       -1.36      1.22 o 
  -3  -1   8      271.53      261.15      8.40 o 
  -2  -1   8       64.09       64.03      3.00 o 
  -1  -1   8        2.05        1.58      1.13 o 
   0  -1   8        2.36        1.00      1.80 o 
   1  -1   8       53.58       52.28      4.41 o 
   2  -1   8       44.25       44.22      4.49 o 
   3  -1   8       13.91       16.23      4.22 o 
   4  -1   8        1.43       -0.35      2.91 o 
  -8   0   8        9.77        9.85      3.10 o 
  -7   0   8        3.14        2.32      2.36 o 
  -6   0   8        1.89        2.91      2.26 o 
  -5   0   8       42.40       41.30      3.46 o 
  -4   0   8        5.78        3.77      1.74 o 
  -3   0   8       10.71       10.98      2.38 o 
  -2   0   8       23.23       19.64      2.03 o 
  -1   0   8       88.97       79.35      3.31 o 
   0   0   8        0.52       -1.63      1.08 o 
   1   0   8      112.06      113.56      6.67 o 
   2   0   8      115.16      119.30      7.45 o 
   3   0   8        0.61       -0.19      3.31 o 
  -9   1   8       19.14       23.99      4.24 o 
  -8   1   8       25.57       29.34      4.28 o 
  -7   1   8       88.92       96.59      5.78 o 
  -6   1   8      111.46      117.86      5.82 o 
  -5   1   8       11.84       11.87      2.33 o 
  -4   1   8       30.59       32.79      3.68 o 
  -3   1   8      242.86      240.37      6.17 o 
  -2   1   8       19.15       18.81      2.80 o 
  -1   1   8        7.56        5.28      1.46 o 
   0   1   8       22.89       18.99      4.44 o 
   1   1   8        3.65        2.23      2.87 o 
   2   1   8        3.13        1.67      3.22 o 
   3   1   8       24.98       32.36      6.04 o 
  -9   2   8       91.98       97.41      6.36 o 
  -8   2   8      149.18      143.45      7.13 o 
  -7   2   8       17.22       20.93      3.32 o 
  -6   2   8       16.83       18.67      2.91 o 
  -5   2   8        4.11        2.60      2.22 o 
  -4   2   8       12.55       11.21      1.80 o 
  -3   2   8       16.69       18.01      2.26 o 
  -2   2   8       21.03       21.91      2.27 o 
  -1   2   8        3.40       -1.05      1.31 o 
   0   2   8        9.42       11.29      3.39 o 
   1   2   8      144.73      160.75      8.62 o 
   2   2   8        0.00       -1.88      3.03 o 
  -7   3   8      135.03      136.26      9.08 o 
  -6   3   8       84.08       84.63      6.85 o 
  -5   3   8       33.99       35.98      5.27 o 
  -4   3   8       68.93       69.94      5.74 o 
  -3   3   8      143.43      140.38      7.74 o 
  -2   3   8        6.52        7.60      2.74 o 
  -1   3   8       62.84       67.65      4.91 o 
   0   3   8       22.40       15.87      3.18 o 
  -9   4   8        3.72        4.37      3.94 o 
  -8   4   8       43.22       56.56      7.49 o 
  -7   4   8       69.79       68.39      6.54 o 
  -6   4   8       58.10       50.57      5.45 o 
  -5   4   8      545.64      605.80     19.91 o 
  -4   4   8      192.82      194.43      9.68 o 
  -3   4   8       30.83       26.75      4.40 o 
  -2   4   8       51.32       45.93      4.53 o 
  -1   4   8       27.43       29.93      4.40 o 
   0   4   8        0.03       -1.73      2.06 o 
  -9   5   8       38.89       60.44      8.13 o 
  -8   5   8        3.56        0.31      3.23 o 
  -7   5   8       17.55       19.19      4.50 o 
  -6   5   8        2.60        1.85      2.65 o 
  -5   5   8       30.61       29.22      4.94 o 
  -4   5   8       94.02       94.41      6.80 o 
  -3   5   8       58.01       56.43      5.22 o 
  -2   5   8        5.61        5.95      2.85 o 
  -1   5   8       15.56       16.49      3.89 o 
  -8   6   8        4.86        9.90      4.03 o 
  -7   6   8        0.02       -1.27      2.62 o 
  -6   6   8       25.39       37.24      5.40 o 
  -5   6   8      155.67      171.44      9.49 o 
  -4   6   8       41.51       44.18      5.76 o 
  -3   6   8       56.65       53.61      5.42 o 
  -2   6   8      124.96      129.41      8.03 o 
  -7   7   8       16.78       19.86      4.77 o 
  -6   7   8       62.42       67.92      6.30 o 
  -5   7   8        6.34        9.31      3.80 o 
  -4   7   8        3.50        5.50      3.31 o 
  -1  -8   9       20.00       26.11      4.19 o 
   0  -8   9       35.79       44.84      5.31 o 
   1  -8   9        3.00        1.31      2.65 o 
   2  -8   9        3.73        3.38      1.98 o 
  -3  -7   9        0.09       -0.54      2.17 o 
  -2  -7   9        1.46        2.09      2.37 o 
  -1  -7   9        0.45       -0.85      1.91 o 
   0  -7   9        0.00       -1.09      1.99 o 
   1  -7   9        4.37        0.81      2.45 o 
   2  -7   9       25.19       28.91      7.14 o 
   3  -7   9       26.92       33.78      3.57 o 
  -5  -6   9        0.38       -3.19      2.40 o 
  -4  -6   9        3.35        3.99      2.78 o 
  -3  -6   9        8.15        6.83      2.74 o 
  -2  -6   9       87.69       94.22      5.82 o 
  -1  -6   9       41.53       42.66      3.97 o 
   0  -6   9        0.32        0.04      1.82 o 
   1  -6   9       57.60       54.87      4.54 o 
   2  -6   9       33.92       28.17      4.26 o 
   3  -6   9       29.55       32.04      4.92 o 
  -5  -5   9        1.40        0.42      2.44 o 
  -4  -5   9       32.06       31.34      4.44 o 
  -3  -5   9        0.02       -1.96      1.65 o 
  -2  -5   9       15.80        8.63      2.55 o 
  -1  -5   9        0.01       -1.96      1.59 o 
   0  -5   9        1.93       -0.08      1.78 o 
   1  -5   9        7.26        7.68      2.51 o 
   2  -5   9        1.91        1.12      2.24 o 
   3  -5   9        0.05       -0.05      2.38 o 
  -6  -4   9       18.07       26.73      4.47 o 
  -5  -4   9        3.46        3.40      2.55 o 
  -4  -4   9        6.84       10.66      2.88 o 
  -3  -4   9       13.36       18.01      3.24 o 
  -2  -4   9      155.44      153.53      6.91 o 
  -1  -4   9       15.06       12.14      2.80 o 
   0  -4   9        3.92        2.50      2.04 o 
   1  -4   9       41.37       39.45      3.90 o 
   2  -4   9        3.24        4.04      2.58 o 
   3  -4   9        0.91        0.64      2.32 o 
  -7  -3   9        0.59       -0.58      2.45 o 
  -6  -3   9        0.68       -0.77      2.05 o 
  -5  -3   9        5.06        2.19      2.30 o 
  -4  -3   9      134.34      128.73      6.56 o 
  -3  -3   9      101.56       97.17      5.39 o 
  -2  -3   9      155.00      147.35      6.53 o 
  -1  -3   9       84.05       70.96      4.50 o 
   0  -3   9      107.75      107.99      5.74 o 
   1  -3   9       25.21       26.72      3.82 o 
   2  -3   9       22.20       26.03      4.27 o 
   3  -3   9        4.09        6.09      2.88 o 
  -7  -2   9       38.52       44.12      5.46 o 
  -6  -2   9       33.21       36.58      4.69 o 
  -5  -2   9       60.56       59.84      4.62 o 
  -4  -2   9      106.19      104.37      5.65 o 
  -3  -2   9       33.30       33.45      3.22 o 
  -2  -2   9       68.39       63.05      4.12 o 
  -1  -2   9       33.39       32.29      3.15 o 
   0  -2   9        3.70        3.54      2.00 o 
   1  -2   9       17.03       18.96      3.83 o 
   2  -2   9        2.97        1.15      2.45 o 
   3  -2   9        1.15       -0.56      2.71 o 
  -8  -1   9        3.92       -0.38      2.51 o 
  -7  -1   9       33.89       30.34      4.47 o 
  -6  -1   9       26.20       26.40      3.92 o 
  -5  -1   9       51.40       41.35      3.73 o 
  -4  -1   9      109.55      108.06      5.50 o 
  -3  -1   9       53.94       52.99      3.71 o 
  -2  -1   9       79.09       80.53      5.64 o 
  -1  -1   9      209.77      209.12      5.85 o 
   0  -1   9      373.13      375.06     12.25 o 
   1  -1   9       39.19       45.94      4.56 o 
   2  -1   9        3.11        6.42      3.42 o 
   3  -1   9        3.96        2.12      3.53 o 
  -8   0   9        1.50        3.27      2.54 o 
  -7   0   9       58.80       55.47      4.62 o 
  -6   0   9       18.43       18.31      3.40 o 
  -5   0   9      284.31      288.60      9.73 o 
  -4   0   9      218.18      202.00      7.51 o 
  -3   0   9       59.83       54.48      2.96 o 
  -2   0   9      140.29      129.57      4.55 o 
  -1   0   9       86.34       89.55      3.76 o 
   0   0   9        8.35        6.41      2.87 o 
   1   0   9        0.36       -1.51      2.19 o 
   2   0   9       34.56       37.57      5.90 o 
  -8   1   9       21.35       27.90      4.24 o 
  -7   1   9        0.71       -0.12      1.97 o 
  -6   1   9       57.94       51.67      4.04 o 
  -5   1   9       30.63       34.12      2.73 o 
  -4   1   9        1.11        0.35      1.30 o 
  -3   1   9        0.52       -0.80      1.04 o 
  -2   1   9       38.34       34.44      2.50 o 
  -1   1   9       18.89       22.31      6.56 o 
   0   1   9        9.76       13.53      3.72 o 
   1   1   9        9.94       11.03      3.90 o 
   2   1   9        3.18        3.69      3.74 o 
  -9   2   9        0.38        0.86      2.44 o 
  -8   2   9        0.08       -0.95      2.03 o 
  -7   2   9       13.89       17.84      3.23 o 
  -6   2   9        2.00        2.57      1.67 o 
  -5   2   9       55.96       54.98      3.10 o 
  -4   2   9        1.02       -0.19      1.36 o 
  -3   2   9       46.45       47.94      3.64 o 
  -2   2   9      189.31      194.34      7.90 o 
  -1   2   9       52.19       48.70      4.51 o 
   0   2   9        1.36       -0.87      2.99 o 
  -9   3   9       77.81       98.05      8.96 o 
  -8   3   9        5.08        5.03      4.10 o 
  -7   3   9      145.50      166.52     10.41 o 
  -6   3   9       81.29       80.62      7.00 o 
  -5   3   9       69.18       63.03      6.05 o 
  -4   3   9       63.83       61.15      5.65 o 
  -3   3   9       81.37       80.42      6.05 o 
  -2   3   9       22.83       18.78      3.73 o 
  -1   3   9        1.33       -0.95      2.21 o 
  -8   4   9        5.09        6.26      3.91 o 
  -7   4   9        0.01        2.88      3.01 o 
  -6   4   9       59.60       60.21      6.28 o 
  -5   4   9      211.94      221.96     11.26 o 
  -4   4   9       92.57       84.30      6.55 o 
  -3   4   9        0.09       -1.73      2.14 o 
  -2   4   9       36.48       38.57      5.12 o 
  -1   4   9        2.82        0.46      2.46 o 
  -8   5   9        1.31        5.18      4.06 o 
  -7   5   9      176.35      172.39     10.50 o 
  -6   5   9       16.87       22.09      4.87 o 
  -5   5   9        6.26        5.37      3.42 o 
  -4   5   9       73.57       84.57      6.90 o 
  -3   5   9        1.05        1.41      2.91 o 
  -2   5   9        0.36        0.88      2.95 o 
  -7   6   9       24.12       31.90      5.85 o 
  -6   6   9        0.15       -1.80      2.62 o 
  -5   6   9        0.09        0.09      2.74 o 
  -4   6   9        9.11        8.40      4.01 o 
  -2  -7  10        1.89        3.91      2.74 o 
  -1  -7  10        3.05        4.63      2.62 o 
   0  -7  10       22.69       29.31      4.36 o 
   1  -7  10       65.86       75.77      5.72 o 
  -4  -6  10       15.51       19.16      4.27 o 
  -3  -6  10       24.48       27.09      4.33 o 
  -2  -6  10        0.20       -1.47      1.99 o 
  -1  -6  10        3.76       -2.73      1.99 o 
   0  -6  10        0.08        0.74      2.18 o 
   1  -6  10        0.57       -0.60      2.10 o 
   2  -6  10        2.07       -2.59      2.49 o 
  -5  -5  10        5.39        5.44      3.04 o 
  -4  -5  10        7.53        4.36      2.88 o 
  -3  -5  10       12.10       11.04      3.09 o 
  -2  -5  10       11.30       10.44      2.88 o 
  -1  -5  10       52.65       46.49      4.19 o 
   0  -5  10       65.61       66.99      5.00 o 
   1  -5  10       26.09       24.04      4.03 o 
   2  -5  10        0.13       -1.01      2.17 o 
  -6  -4  10        0.43       -0.65      2.51 o 
  -5  -4  10       64.43       80.01      5.86 o 
  -4  -4  10      103.65      111.76      6.54 o 
  -3  -4  10        6.89        4.78      2.35 o 
  -2  -4  10       11.00       13.64      3.14 o 
  -1  -4  10        4.25        3.23      2.00 o 
   0  -4  10       15.15       15.37      3.22 o 
   1  -4  10       26.59       21.17      3.86 o 
   2  -4  10        0.84       -1.91      2.32 o 
  -6  -3  10       21.86       30.95      4.87 o 
  -5  -3  10       30.48       47.02      5.39 o 
  -4  -3  10       11.05       12.46      3.03 o 
  -3  -3  10       10.16        8.51      2.50 o 
  -2  -3  10       41.04       41.16      3.72 o 
  -1  -3  10        7.94        8.05      2.47 o 
   0  -3  10       23.53       16.01      3.37 o 
   1  -3  10        1.85        0.09      2.15 o 
   2  -3  10       35.37       48.04      5.91 o 
  -7  -2  10        2.60        6.54      3.24 o 
  -6  -2  10        0.20       -0.17      2.38 o 
  -5  -2  10        0.50       -0.58      1.97 o 
  -4  -2  10        0.01        0.22      1.85 o 
  -3  -2  10       46.17       49.19      3.90 o 
  -2  -2  10       66.34       65.13      3.39 o 
  -1  -2  10       23.02       23.41      3.59 o 
   0  -2  10       26.77       27.54      3.97 o 
   1  -2  10       17.45       21.50      4.26 o 
   2  -2  10       31.13       34.13      5.24 o 
  -7  -1  10       73.80       73.65      5.60 o 
  -6  -1  10       79.52       87.32      5.72 o 
  -5  -1  10       94.05       92.70      5.54 o 
  -4  -1  10        6.65        6.71      2.53 o 
  -3  -1  10       23.84       31.25      3.60 o 
  -2  -1  10       11.25       13.70      2.37 o 
  -1  -1  10       57.19       53.25      4.33 o 
   0  -1  10        0.29       -1.83      2.08 o 
   1  -1  10       24.94       25.11      4.86 o 
   2  -1  10       31.33       26.73      5.14 o 
  -8   0  10       56.06       62.92      5.24 o 
  -7   0  10       81.04       75.24      5.53 o 
  -6   0  10        0.39       -0.03      1.95 o 
  -5   0  10       35.30       36.63      3.99 o 
  -4   0  10       67.66       58.05      4.61 o 
  -3   0  10       19.84       20.18      2.53 o 
  -2   0  10       72.83       66.83      3.45 o 
  -1   0  10        0.04       -2.04      2.04 o 
   0   0  10       19.97       25.77      4.40 o 
   1   0  10       62.65       64.52      6.09 o 
  -8   1  10        4.54        3.92      2.83 o 
  -7   1  10        0.34       -1.56      1.81 o 
  -6   1  10       31.29       31.87      3.29 o 
  -5   1  10        0.12        0.01      1.39 o 
  -4   1  10       83.15       82.63      3.95 o 
  -3   1  10       90.65      101.00      7.40 o 
  -2   1  10       58.87       59.82      3.40 o 
  -1   1  10        0.93        0.46      2.62 o 
   0   1  10        7.49        7.23      3.33 o 
  -7   2  10       16.06       16.69      4.83 o 
  -6   2  10       22.15       20.85      5.04 o 
  -5   2  10       18.89       21.87      4.90 o 
  -4   2  10        0.28       -1.12      2.62 o 
  -3   2  10        2.32        0.04      2.58 o 
  -2   2  10        6.26        3.24      2.59 o 
  -8   3  10        0.66        0.03      3.63 o 
  -7   3  10       23.04       23.61      5.78 o 
  -6   3  10       43.36       43.63      6.56 o 
  -5   3  10       17.07       19.13      4.73 o 
  -4   3  10       23.51       18.14      4.28 o 
  -3   3  10       18.29       15.10      3.86 o 
  -2   3  10       17.66       15.39      3.78 o 
  -7   4  10       55.00       64.12      6.95 o 
  -6   4  10       10.67       15.25      4.76 o 
  -5   4  10      106.50      127.45      8.76 o 
  -4   4  10        4.32        0.31      2.85 o 
  -3   4  10        0.84       -2.81      2.40 o 
  -6   5  10        5.80       -1.23      3.23 o 
  -5   5  10       25.64       23.68      5.14 o 
  -4   5  10        5.60        2.63      3.42 o 
  -3  -6  11        7.85        2.58      2.69 o 
  -2  -6  11       48.47       48.29      4.87 o 
  -1  -6  11       44.98       49.20      4.78 o 
   0  -6  11       20.26       17.30      3.97 o 
  -4  -5  11        8.24       10.94      3.71 o 
  -3  -5  11       44.98       50.24      4.86 o 
  -2  -5  11      191.23      202.52      9.13 o 
  -1  -5  11       18.71       16.10      3.81 o 
   0  -5  11       15.63       15.84      3.73 o 
   1  -5  11        2.45        1.22      2.83 o 
  -5  -4  11        0.04       -0.78      2.23 o 
  -4  -4  11        1.24        0.26      2.30 o 
  -3  -4  11        5.43        6.23      2.83 o 
  -2  -4  11       52.04       53.57      4.64 o 
  -1  -4  11        3.76       -0.69      2.03 o 
   0  -4  11       12.66       11.96      3.22 o 
   1  -4  11       16.66       17.93      3.97 o 
  -6  -3  11        5.10        1.83      2.50 o 
  -5  -3  11        5.78        7.35      2.91 o 
  -4  -3  11       10.88       10.08      3.03 o 
  -3  -3  11      109.63      111.15      6.37 o 
  -2  -3  11       18.20       20.39      3.65 o 
  -1  -3  11        4.68        4.97      2.68 o 
   0  -3  11        4.17        6.04      2.76 o 
   1  -3  11        3.78        4.89      2.94 o 
  -6  -2  11        9.32        3.85      3.13 o 
  -5  -2  11       14.16       16.90      3.46 o 
  -4  -2  11       32.57       33.68      4.21 o 
  -3  -2  11       27.22       28.24      3.08 o 
  -2  -2  11        9.33        9.74      2.80 o 
  -1  -2  11       13.03       12.30      3.21 o 
   0  -2  11        0.93        0.03      2.38 o 
   1  -2  11       16.01       14.28      4.01 o 
  -7  -1  11        4.97        2.76      2.69 o 
  -6  -1  11        4.75        4.90      2.62 o 
  -5  -1  11       27.41       25.63      4.06 o 
  -4  -1  11        2.58        0.54      1.67 o 
  -3  -1  11        1.34        1.60      1.62 o 
  -2  -1  11        1.12       -2.30      1.97 o 
  -1  -1  11        7.84        9.94      2.91 o 
   0  -1  11       11.08       14.30      3.92 o 
  -7   0  11       19.19       27.63      4.37 o 
  -6   0  11       14.76       15.39      3.49 o 
  -5   0  11       30.37       30.66      3.31 o 
  -4   0  11       65.17       66.11      4.33 o 
  -3   0  11        0.72       -0.69      1.59 o 
  -2   0  11       12.50       12.81      3.31 o 
  -1   0  11        4.20        5.78      2.91 o 
   0   0  11       16.74       21.49      4.59 o 
  -7   1  11        7.97        9.50      3.07 o 
  -6   1  11        2.26        3.04      1.91 o 
  -5   1  11        1.41        1.01      2.22 o 
  -4   1  11       10.00        7.19      2.11 o 
  -3   1  11        6.15        5.42      2.60 o 
  -2   1  11        5.72        3.55      2.49 o 
  -1   1  11       13.08       17.31      4.27 o 
  -7   2  11        0.70       -3.21      3.27 o 
  -6   2  11        5.83        2.26      3.69 o 
  -5   2  11      128.77      121.51      8.78 o 
  -4   2  11       67.86       71.41      6.51 o 
  -3   2  11        0.00       -3.35      2.59 o 
  -6   3  11       18.88       16.30      5.03 o 
  -5   3  11      142.82      143.48      9.57 o 
  -4   3  11       16.08       16.82      4.40 o 
  -3   3  11        0.78       -4.24      2.86 o 
  -3  -4  12        0.78       -0.77      2.32 o 
  -2  -4  12        5.90        3.35      2.92 o 
  -4  -3  12       17.18       19.07      3.92 o 
  -3  -3  12        0.11       -2.05      2.36 o 
  -2  -3  12       19.12       20.16      3.95 o 
  -1  -3  12        0.63        1.62      2.49 o 
  -5  -2  12        5.56        5.94      2.97 o 
  -4  -2  12        5.05        2.95      2.44 o 
  -3  -2  12        7.32        5.49      2.80 o 
  -2  -2  12       72.05       72.32      5.56 o 
  -1  -2  12       47.28       56.24      5.09 o 
  -5  -1  12       13.67       15.00      2.82 o 
  -4  -1  12        0.02       -2.19      1.65 o 
  -3  -1  12        6.56        7.48      3.03 o 
  -2  -1  12       28.07       32.73      4.60 o 
  -6   0  12       21.11       16.50      2.84 o 
  -5   0  12        9.09       11.77      4.92 o 
  -4   0  12        3.08        1.30      1.75 o 
  -3   0  12        2.86        1.28      2.30 o 
  -5   1  12       12.17        4.04      3.68 o 
  -4   1  12       57.79       58.44      7.22 o 
                                                 
